# Supplementary material for: Quantifying the effects of the COVID-19 pandemic on gender equality on health, social, and economic indicators: a comprehensive review of data from March, 2020, to September, 2021
Source: Lancet. 2022 Jun 25;399(10344):2381–97. doi: 10.1016/S0140-6736(22)00008-3 (PMC8890763; doi:10.1016/S0140-6736(22)00008-3)
Supplement: Supplementary appendix [file mmc2.csv]

nid	source	survey	ihme_loc_id	popultion	Data Type	age_min	age_max	start_date	end_date	sample_female	sample_male	vaccine_hes	fullvax	vax_rec	healthcare_covid	prevhealth	healthcare_products	medicine	srhealth	contra_access_diff	edu_dropout	edu_remlearn	income	employment	notworking_careothers	chores_increase	care_increase	safety_home	safety_com	gbv	GHDx Record Title	GHDx Record URL	Data Provider	Data Provider URL	Series	Geography	Data Type	Time Period Covered	Summary	Citation	sex_gender_question	sex_gender_answers	other answers
446911	Our World in Data Complete COVID-19 Dataset			NA	Estimate	NA	NA	2020-12	2021-06	NA	NA	0	1	0	0	0	0	0	0	0	0	0	0	0	0	0	0	0	0	0	Our World in Data Complete COVID-19 Dataset	http://ghdx.healthdata.org/record/our-world-data-complete-covid-19-dataset	Our World in Data	https://github.com/owid/covid-19-data/tree/master/public/data		Global	Estimate	20-Apr		European Centre for Disease Prevention and Control, Global Burden of Disease Collaborative Network, Our World in Data, United Nations (UN), World Bank. Our World in Data Complete COVID-19 Dataset.	NA	NA	NA
448014	United States COVID-19 Trends and Impact Survey	The Delphi Group at Carnegie Mellon University U.S. COVID-19 Trends and Impact Survey, in partnership with Facebook	USA	NA	Survey	18	75	2020-04	2021-09	235686	183197	1	1	1	0	0	0	0	0	0	0	0	0	0	0	0	0	0	0	0	United States COVID-19 Trends and Impact Survey	http://ghdx.healthdata.org/record/united-states-covid-19-trends-and-impact-survey	Facebook	https://covid-survey.dataforgood.fb.com/#3/35/-75	Facebook Data for Good COVID-19 Surveys	United States of America	Survey	20-Apr		DELPHI Research Group, Carnegie Mellon University, Facebook. United States COVID-19 Trends and Impact Survey. 2020.	gender	male/female	Other
458145	Premise General Population COVID-19 Health Services Disruption Survey 2020	COVID-19 Health Services Disruption Survey 2020		NA	Survey	16	46	2020-07	2020-07	16796	34878	0	0	0	1	0	0	1	0	0	0	0	1	1	1	0	0	0	0	0	Premise General Population COVID-19 Health Services Disruption Survey 2020	http://ghdx.healthdata.org/record/ihme-data/premise-general-population-covid-19-health-services-disruption-survey-2020	Institute for Health Metrics and Evaluation (IHME)		COVID-19 Health Services Disruption Survey	Afghanistan, Albania, Algeria, Bahrain, Bangladesh, Benin, Bosnia and Herzegovina, Brazil, Burkina Faso, Cambodia, Chile, China, Hong Kong, Colombia, Costa Rica, C�te d'Ivoire, Democratic Republic of the Congo, Dominican Republic, Ecuador, Egypt, El Salvador, Ethiopia, France, Ghana, Guatemala, Honduras, India, Indonesia, Iraq, Italy, Jamaica, Jordan, Kazakhstan, Kenya, Lebanon, Liberia, Lithuani…	Survey	20-Jul	The COVID-19 Health Services Disruption Survey 2020 is a series of surveys developed to assess the level of disruption to a range of health services resulting from the COVID-19 pandemic and subsequent government mandates and changes in behavior to mitigate the spread of the disease. This survey was conducted in 76 countries using the smartphone-based Premise data collection platform. Respondents …	Institute for Health Metrics and Evaluation (IHME), Bill and Melinda Gates Foundation (BMGF), Premise Data Corporation. Premise General Population COVID-19 Health Services Disruption Survey 2020. Seattle, United States of America: Institute for Health Metrics and Evaluation (IHME), 2020.	gender	male/female	NA
458861	Premise Infant and Maternal Health COVID-19 Health Services Disruption Survey 2020	COVID-19 Health Services Disruption Survey 2020		NA	Survey	16	46	2020-07	2020-08	2159	459	0	0	0	0	0	0	0	0	0	0	0	0	0	0	0	0	0	0	0	Premise Infant and Maternal Health COVID-19 Health Services Disruption Survey 2020	http://ghdx.healthdata.org/record/ihme-data/premise-infant-and-maternal-health-covid-19-health-services-disruption-survey-2020	Institute for Health Metrics and Evaluation (IHME)		COVID-19 Health Services Disruption Survey	Afghanistan, Albania, Algeria, Bahrain, Bangladesh, Benin, Bosnia and Herzegovina, Brazil, Burkina Faso, Cambodia, Chile, China, Hong Kong, Colombia, Costa Rica, C�te d'Ivoire, Democratic Republic of the Congo, Dominican Republic, Ecuador, Egypt, El Salvador, Ethiopia, France, Ghana, Guatemala, Honduras, India, Indonesia, Iraq, Italy, Jamaica, Jordan, Kazakhstan, Kenya, Lebanon, Liberia, Lithuani…	Survey	20-Jul	The COVID-19 Health Services Disruption Survey 2020 is a series of surveys developed to assess the level of disruption to a range of health services resulting from the COVID-19 global pandemic and subsequent government mandates and changes in behavior to mitigate the spread of the disease. This survey was conducted in 76 countries using the smartphone-based Premise data collection platform. Respo…	Institute for Health Metrics and Evaluation (IHME), Bill and Melinda Gates Foundation (BMGF), Premise Data Corporation. Premise Infant and Maternal Health COVID-19 Health Services Disruption Survey 2020. Seattle, United States of America: Institute for Health Metrics and Evaluation (IHME), 2020.	gender	male/female	NA
459165	Premise Women's Health COVID-19 Health Services Disruption Survey 2020	COVID-19 Health Services Disruption Survey 2020		NA	Survey	16	46	2020-07	2020-08	12526	2078	0	0	0	0	0	0	0	0	1	0	0	0	0	0	0	0	0	0	1	Premise Women���s Health COVID-19 Health Services Disruption Survey 2020	http://ghdx.healthdata.org/record/ihme-data/premise-women%E2%80%99s-health-covid-19-health-services-disruption-survey-2020	Institute for Health Metrics and Evaluation (IHME)		COVID-19 Health Services Disruption Survey	Afghanistan, Albania, Algeria, Bahrain, Bangladesh, Benin, Bosnia and Herzegovina, Brazil, Burkina Faso, Cambodia, Chile, China, Hong Kong, Colombia, Costa Rica, C�te d'Ivoire, Democratic Republic of the Congo, Dominican Republic, Ecuador, Egypt, El Salvador, Ethiopia, France, Ghana, Guatemala, Honduras, India, Indonesia, Iraq, Italy, Jamaica, Jordan, Kazakhstan, Kenya, Lebanon, Liberia, Lithuani…	Survey	20-Jul	The COVID-19 Health Services Disruption Survey 2020 is a series of surveys developed to assess the level of disruption to a range of health services resulting from the COVID-19 global pandemic and subsequent government mandates and changes in behavior to mitigate the spread of the disease. This survey was conducted in 76 countries using the smartphone-based Premise data collection platform. Respo…	Institute for Health Metrics and Evaluation (IHME), Bill and Melinda Gates Foundation (BMGF), Premise Data Corporation. Premise Women���s Health COVID-19 Health Services Disruption Survey 2020. Seattle, United States of America: Institute for Health Metrics and Evaluation (IHME), 2020.	gender	male/female	NA
462125	Kenya Measuring COVID-19 Impacts, Mitigation and Awareness Survey 2020 Wave 1	Measuring COVID-19 Impacts, Mitigation and Awareness Survey (FINMRK)	KEN	NA	Survey	19	97	2020-04	2020-04	508	564	0	0	0	0	0	0	1	0	0	0	0	0	0	0	0	0	0	0	0	Kenya Measuring COVID-19 Impacts, Mitigation and Awareness Survey 2020 Wave 1	http://ghdx.healthdata.org/record/kenya-measuring-covid-19-impacts-mitigation-and-awareness-survey-2020-wave-1	FinMark Trust (FMT)	https://covid19tracker.africa/	Measuring COVID-19 Impacts, Mitigation and Awareness Survey	Kenya	Survey	20-Apr	The COVID-19 Tracking Survey project was launched on in April 2020 to monitor trends in the mindsets, livelihoods, and coping strategies of people as they try to manage the COVID-19 and its impact over periods of time. There are five waves of data collection, in approximately two to three week surveying intervals, taking place in seven countries.	Cenfri, FinMark Trust (FMT). Kenya Measuring COVID-19 Impacts, Mitigation and Awareness Survey 2020 Wave 1. FinMark Trust (FMT).	sex	man/woman	NA
462207	Kenya Measuring COVID-19 Impacts, Mitigation and Awareness Survey 2020 Wave 2	Measuring COVID-19 Impacts, Mitigation and Awareness Survey (FINMRK)	KEN	NA	Survey	19	97	2020-05	2020-05	827	610	0	0	0	0	0	0	1	0	0	0	0	0	0	0	0	0	0	0	0	Kenya Measuring COVID-19 Impacts, Mitigation and Awareness Survey 2020 Wave 2	http://ghdx.healthdata.org/record/kenya-measuring-covid-19-impacts-mitigation-and-awareness-survey-2020-wave-2	FinMark Trust (FMT)	https://covid19tracker.africa/	Measuring COVID-19 Impacts, Mitigation and Awareness Survey	Kenya	Survey	04/2020 to 05/2020	The COVID-19 Tracking Survey project was launched on in April 2020 to monitor trends in the mindsets, livelihoods, and coping strategies of people as they try to manage the COVID-19 and its impact over periods of time. There are five waves of data collection, in approximately two to three week surveying intervals, taking place in seven countries.	Cenfri, FinMark Trust (FMT). Kenya Measuring COVID-19 Impacts, Mitigation and Awareness Survey 2020 Wave 2. FinMark Trust (FMT).	sex	man/woman	NA
462222	Kenya Measuring COVID-19 Impacts, Mitigation and Awareness Survey 2020 Wave 3	Measuring COVID-19 Impacts, Mitigation and Awareness Survey (FINMRK)	KEN	NA	Survey	19	97	2020-05	2020-05	570	519	0	0	0	0	0	0	1	0	0	0	0	0	0	0	0	0	0	0	0	Kenya Measuring COVID-19 Impacts, Mitigation and Awareness Survey 2020 Wave 3	http://ghdx.healthdata.org/record/kenya-measuring-covid-19-impacts-mitigation-and-awareness-survey-2020-wave-3	FinMark Trust (FMT)	https://covid19tracker.africa/	Measuring COVID-19 Impacts, Mitigation and Awareness Survey	Kenya	Survey	20-May	The COVID-19 Tracking Survey project was launched on in April 2020 to monitor trends in the mindsets, livelihoods, and coping strategies of people as they try to manage the COVID-19 and its impact over periods of time. There are five waves of data collection, in approximately two to three week surveying intervals, taking place in seven countries.	Cenfri, FinMark Trust (FMT). Kenya Measuring COVID-19 Impacts, Mitigation and Awareness Survey 2020 Wave 3. FinMark Trust (FMT).	sex	man/woman	NA
462223	Kenya Measuring COVID-19 Impacts, Mitigation and Awareness Survey 2020 Wave 4	Measuring COVID-19 Impacts, Mitigation and Awareness Survey (FINMRK)	KEN	NA	Survey	19	97	2020-06	2020-06	636	606	0	0	0	0	0	0	1	0	0	0	0	0	0	0	0	0	0	0	0	Kenya Measuring COVID-19 Impacts, Mitigation and Awareness Survey 2020 Wave 4	http://ghdx.healthdata.org/record/kenya-measuring-covid-19-impacts-mitigation-and-awareness-survey-2020-wave-4	FinMark Trust (FMT)	https://covid19tracker.africa/	Measuring COVID-19 Impacts, Mitigation and Awareness Survey	Kenya	Survey	20-Jun	The COVID-19 Tracking Survey project was launched on in April 2020 to monitor trends in the mindsets, livelihoods, and coping strategies of people as they try to manage the COVID-19 and its impact over periods of time. There are five waves of data collection, in approximately two to three week surveying intervals, taking place in seven countries.	Cenfri, FinMark Trust (FMT). Kenya Measuring COVID-19 Impacts, Mitigation and Awareness Survey 2020 Wave 4. FinMark Trust (FMT).	sex	man/woman	NA
462224	Kenya Measuring COVID-19 Impacts, Mitigation and Awareness Survey 2020 Wave 5	Measuring COVID-19 Impacts, Mitigation and Awareness Survey (FINMRK)	KEN	NA	Survey	19	97	2020-09	2020-09	579	548	0	0	0	0	0	0	1	0	0	0	0	0	0	0	0	0	0	0	0	Kenya Measuring COVID-19 Impacts, Mitigation and Awareness Survey 2020 Wave 5	http://ghdx.healthdata.org/record/kenya-measuring-covid-19-impacts-mitigation-and-awareness-survey-2020-wave-5	FinMark Trust (FMT)	https://covid19tracker.africa/	Measuring COVID-19 Impacts, Mitigation and Awareness Survey	Kenya	Survey	20-Sep	The COVID-19 Tracking Survey project was launched on in April 2020 to monitor trends in the mindsets, livelihoods, and coping strategies of people as they try to manage the COVID-19 and its impact over periods of time. There are five waves of data collection, in approximately two to three week surveying intervals, taking place in seven countries.	Cenfri, FinMark Trust (FMT). Kenya Measuring COVID-19 Impacts, Mitigation and Awareness Survey 2020 Wave 5. FinMark Trust (FMT).	sex	man/woman	NA
462226	Nigeria Measuring COVID-19 Impacts, Mitigation and Awareness Survey 2020 Wave 1	Measuring COVID-19 Impacts, Mitigation and Awareness Survey (FINMRK)	NGA	NA	Survey	19	97	2020-04	2020-04	902	935	0	0	0	0	0	0	1	0	0	0	0	0	0	0	0	0	0	0	0	Nigeria Measuring COVID-19 Impacts, Mitigation and Awareness Survey 2020 Wave 1	http://ghdx.healthdata.org/record/nigeria-measuring-covid-19-impacts-mitigation-and-awareness-survey-2020-wave-1	FinMark Trust (FMT)	https://covid19tracker.africa/	Measuring COVID-19 Impacts, Mitigation and Awareness Survey	Nigeria	Survey	20-Apr	The COVID-19 Tracking Survey project was launched on in April 2020 to monitor trends in the mindsets, livelihoods, and coping strategies of people as they try to manage the COVID-19 and its impact over periods of time. There are five waves of data collection, in approximately two to three week surveying intervals, taking place in seven countries.	Cenfri, FinMark Trust (FMT). Nigeria Measuring COVID-19 Impacts, Mitigation and Awareness Survey 2020 Wave 1. FinMark Trust (FMT).	sex	man/woman	NA
462227	Nigeria Measuring COVID-19 Impacts, Mitigation and Awareness Survey 2020 Wave 2	Measuring COVID-19 Impacts, Mitigation and Awareness Survey (FINMRK)	NGA	NA	Survey	19	97	2020-05	2020-05	1193	1172	0	0	0	0	0	0	1	0	0	0	0	0	0	0	0	0	0	0	0	Nigeria Measuring COVID-19 Impacts, Mitigation and Awareness Survey 2020 Wave 2	http://ghdx.healthdata.org/record/nigeria-measuring-covid-19-impacts-mitigation-and-awareness-survey-2020-wave-2	FinMark Trust (FMT)	https://covid19tracker.africa/	Measuring COVID-19 Impacts, Mitigation and Awareness Survey	Nigeria	Survey	04/2020 to 05/2020	The COVID-19 Tracking Survey project was launched on in April 2020 to monitor trends in the mindsets, livelihoods, and coping strategies of people as they try to manage the COVID-19 and its impact over periods of time. There are five waves of data collection, in approximately two to three week surveying intervals, taking place in seven countries.	Cenfri, FinMark Trust (FMT). Nigeria Measuring COVID-19 Impacts, Mitigation and Awareness Survey 2020 Wave 2. FinMark Trust (FMT).	sex	man/woman	NA
462228	Nigeria Measuring COVID-19 Impacts, Mitigation and Awareness Survey 2020 Wave 3	Measuring COVID-19 Impacts, Mitigation and Awareness Survey (FINMRK)	NGA	NA	Survey	19	97	2020-06	2020-06	959	959	0	0	0	0	0	0	1	0	0	0	0	0	0	0	0	0	0	0	0	Nigeria Measuring COVID-19 Impacts, Mitigation and Awareness Survey 2020 Wave 3	http://ghdx.healthdata.org/record/nigeria-measuring-covid-19-impacts-mitigation-and-awareness-survey-2020-wave-3	FinMark Trust (FMT)	https://covid19tracker.africa/	Measuring COVID-19 Impacts, Mitigation and Awareness Survey	Nigeria	Survey	05/2020 to 06/2020	The COVID-19 Tracking Survey project was launched on in April 2020 to monitor trends in the mindsets, livelihoods, and coping strategies of people as they try to manage the COVID-19 and its impact over periods of time. There are five waves of data collection, in approximately two to three week surveying intervals, taking place in seven countries.	Cenfri, FinMark Trust (FMT). Nigeria Measuring COVID-19 Impacts, Mitigation and Awareness Survey 2020 Wave 3. FinMark Trust (FMT).	sex	man/woman	NA
462229	Nigeria Measuring COVID-19 Impacts, Mitigation and Awareness Survey 2020 Wave 4	Measuring COVID-19 Impacts, Mitigation and Awareness Survey (FINMRK)	NGA	NA	Survey	19	97	2020-06	2020-06	939	961	0	0	0	0	0	0	1	0	0	0	0	0	0	0	0	0	0	0	0	Nigeria Measuring COVID-19 Impacts, Mitigation and Awareness Survey 2020 Wave 4	http://ghdx.healthdata.org/record/nigeria-measuring-covid-19-impacts-mitigation-and-awareness-survey-2020-wave-4	FinMark Trust (FMT)	https://covid19tracker.africa/	Measuring COVID-19 Impacts, Mitigation and Awareness Survey	Nigeria	Survey	20-Jun	The COVID-19 Tracking Survey project was launched on in April 2020 to monitor trends in the mindsets, livelihoods, and coping strategies of people as they try to manage the COVID-19 and its impact over periods of time. There are five waves of data collection, in approximately two to three week surveying intervals, taking place in seven countries.	Cenfri, FinMark Trust (FMT). Nigeria Measuring COVID-19 Impacts, Mitigation and Awareness Survey 2020 Wave 4. FinMark Trust (FMT).	sex	man/woman	NA
462233	Rwanda Measuring COVID-19 Impacts, Mitigation and Awareness Survey 2020 Wave 1	Measuring COVID-19 Impacts, Mitigation and Awareness Survey (FINMRK)	RWA	NA	Survey	19	97	2020-04	2020-04	451	692	0	0	0	0	0	0	1	0	0	0	0	0	0	0	0	0	0	0	0	Rwanda Measuring COVID-19 Impacts, Mitigation and Awareness Survey 2020 Wave 1	http://ghdx.healthdata.org/record/rwanda-measuring-covid-19-impacts-mitigation-and-awareness-survey-2020-wave-1	FinMark Trust (FMT)	https://covid19tracker.africa/	Measuring COVID-19 Impacts, Mitigation and Awareness Survey	Rwanda	Survey	20-Apr	The COVID-19 Tracking Survey project was launched on in April 2020 to monitor trends in the mindsets, livelihoods, and coping strategies of people as they try to manage the COVID-19 and its impact over periods of time. There are five waves of data collection, in approximately two to three week surveying intervals, taking place in seven countries.	Cenfri, FinMark Trust (FMT). Rwanda Measuring COVID-19 Impacts, Mitigation and Awareness Survey 2020 Wave 1. FinMark Trust (FMT).	sex	man/woman	NA
462244	Rwanda Measuring COVID-19 Impacts, Mitigation and Awareness Survey 2020 Wave 2	Measuring COVID-19 Impacts, Mitigation and Awareness Survey (FINMRK)	RWA	NA	Survey	19	97	2020-05	2020-05	616	779	0	0	0	0	0	0	1	0	0	0	0	0	0	0	0	0	0	0	0	Rwanda Measuring COVID-19 Impacts, Mitigation and Awareness Survey 2020 Wave 2	http://ghdx.healthdata.org/record/rwanda-measuring-covid-19-impacts-mitigation-and-awareness-survey-2020-wave-2	FinMark Trust (FMT)	https://covid19tracker.africa/	Measuring COVID-19 Impacts, Mitigation and Awareness Survey	Rwanda	Survey	04/2020 to 05/2020	The COVID-19 Tracking Survey project was launched on in April 2020 to monitor trends in the mindsets, livelihoods, and coping strategies of people as they try to manage the COVID-19 and its impact over periods of time. There are five waves of data collection, in approximately two to three week surveying intervals, taking place in seven countries.	Cenfri, FinMark Trust (FMT). Rwanda Measuring COVID-19 Impacts, Mitigation and Awareness Survey 2020 Wave 2. FinMark Trust (FMT).	sex	man/woman	NA
462245	Rwanda Measuring COVID-19 Impacts, Mitigation and Awareness Survey 2020 Wave 3	Measuring COVID-19 Impacts, Mitigation and Awareness Survey (FINMRK)	RWA	NA	Survey	19	97	2020-05	2020-05	485	610	0	0	0	0	0	0	1	0	0	0	0	0	0	0	0	0	0	0	0	Rwanda Measuring COVID-19 Impacts, Mitigation and Awareness Survey 2020 Wave 3	http://ghdx.healthdata.org/record/rwanda-measuring-covid-19-impacts-mitigation-and-awareness-survey-2020-wave-3	FinMark Trust (FMT)	https://covid19tracker.africa/	Measuring COVID-19 Impacts, Mitigation and Awareness Survey	Rwanda	Survey	20-May	The COVID-19 Tracking Survey project was launched on in April 2020 to monitor trends in the mindsets, livelihoods, and coping strategies of people as they try to manage the COVID-19 and its impact over periods of time. There are five waves of data collection, in approximately two to three week surveying intervals, taking place in seven countries.	Cenfri, FinMark Trust (FMT). Rwanda Measuring COVID-19 Impacts, Mitigation and Awareness Survey 2020 Wave 3. FinMark Trust (FMT).	sex	man/woman	NA
462246	Rwanda Measuring COVID-19 Impacts, Mitigation and Awareness Survey 2020 Wave 4	Measuring COVID-19 Impacts, Mitigation and Awareness Survey (FINMRK)	RWA	NA	Survey	19	97	2020-06	2020-06	599	625	0	0	0	0	0	0	1	0	0	0	0	0	0	0	0	0	0	0	0	Rwanda Measuring COVID-19 Impacts, Mitigation and Awareness Survey 2020 Wave 4	http://ghdx.healthdata.org/record/rwanda-measuring-covid-19-impacts-mitigation-and-awareness-survey-2020-wave-4	FinMark Trust (FMT)	https://covid19tracker.africa/	Measuring COVID-19 Impacts, Mitigation and Awareness Survey	Rwanda	Survey	20-Jun	The COVID-19 Tracking Survey project was launched on in April 2020 to monitor trends in the mindsets, livelihoods, and coping strategies of people as they try to manage the COVID-19 and its impact over periods of time. There are five waves of data collection, in approximately two to three week surveying intervals, taking place in seven countries.	Cenfri, FinMark Trust (FMT). Rwanda Measuring COVID-19 Impacts, Mitigation and Awareness Survey 2020 Wave 4. FinMark Trust (FMT).	sex	man/woman	NA
462247	Rwanda Measuring COVID-19 Impacts, Mitigation and Awareness Survey 2020 Wave 5	Measuring COVID-19 Impacts, Mitigation and Awareness Survey (FINMRK)	RWA	NA	Survey	19	97	2020-08	2020-08	501	633	0	0	0	0	0	0	1	0	0	0	0	0	0	0	0	0	0	0	0	Rwanda Measuring COVID-19 Impacts, Mitigation and Awareness Survey 2020 Wave 5	http://ghdx.healthdata.org/record/rwanda-measuring-covid-19-impacts-mitigation-and-awareness-survey-2020-wave-5	FinMark Trust (FMT)	https://covid19tracker.africa/	Measuring COVID-19 Impacts, Mitigation and Awareness Survey	Rwanda	Survey	08/2020 to 09/2020	The COVID-19 Tracking Survey project was launched on in April 2020 to monitor trends in the mindsets, livelihoods, and coping strategies of people as they try to manage the COVID-19 and its impact over periods of time. There are five waves of data collection, in approximately two to three week surveying intervals, taking place in seven countries.	Cenfri, FinMark Trust (FMT). Rwanda Measuring COVID-19 Impacts, Mitigation and Awareness Survey 2020 Wave 5. FinMark Trust (FMT).	sex	man/woman	NA
462259	South Africa Measuring COVID-19 Impacts, Mitigation and Awareness Survey 2020 Wave 1	Measuring COVID-19 Impacts, Mitigation and Awareness Survey (FINMRK)	ZAF	NA	Survey	19	97	2020-04	2020-04	507	552	0	0	0	0	0	0	1	0	0	0	0	0	0	0	0	0	0	0	0	South Africa Measuring COVID-19 Impacts, Mitigation and Awareness Survey 2020 Wave 1	http://ghdx.healthdata.org/record/south-africa-measuring-covid-19-impacts-mitigation-and-awareness-survey-2020-wave-1	FinMark Trust (FMT)	https://covid19tracker.africa/	Measuring COVID-19 Impacts, Mitigation and Awareness Survey	South Africa	Survey	20-Apr	The COVID-19 Tracking Survey project was launched on in April 2020 to monitor trends in the mindsets, livelihoods, and coping strategies of people as they try to manage the COVID-19 and its impact over periods of time. There are five waves of data collection, in approximately two to three week surveying intervals, taking place in seven countries.	Cenfri, FinMark Trust (FMT). South Africa Measuring COVID-19 Impacts, Mitigation and Awareness Survey 2020 Wave 1. FinMark Trust (FMT).	sex	man/woman	NA
462269	South Africa Measuring COVID-19 Impacts, Mitigation and Awareness Survey 2020 Wave 2	Measuring COVID-19 Impacts, Mitigation and Awareness Survey (FINMRK)	ZAF	NA	Survey	19	97	2020-04	2020-04	508	594	0	0	0	0	0	0	1	0	0	0	0	0	0	0	0	0	0	0	0	South Africa Measuring COVID-19 Impacts, Mitigation and Awareness Survey 2020 Wave 2	http://ghdx.healthdata.org/record/south-africa-measuring-covid-19-impacts-mitigation-and-awareness-survey-2020-wave-2	FinMark Trust (FMT)	https://covid19tracker.africa/	Measuring COVID-19 Impacts, Mitigation and Awareness Survey	South Africa	Survey	20-Apr	The COVID-19 Tracking Survey project was launched on in April 2020 to monitor trends in the mindsets, livelihoods, and coping strategies of people as they try to manage the COVID-19 and its impact over periods of time. There are five waves of data collection, in approximately two to three week surveying intervals, taking place in seven countries.	Cenfri, FinMark Trust (FMT). South Africa Measuring COVID-19 Impacts, Mitigation and Awareness Survey 2020 Wave 2. FinMark Trust (FMT).	sex	man/woman	NA
462270	ORB General Population COVID-19 Health Services Disruption Survey 2020	COVID-19 Health Services Disruption Survey 2020		NA	Survey	18	99	2020-07	2020-07	1539	1519	0	0	0	0	0	0	0	0	0	0	0	1	0	0	0	0	0	0	0	ORB General Population COVID-19 Health Services Disruption Survey 2020	http://ghdx.healthdata.org/record/ihme-data/orb-general-population-covid-19-health-services-disruption-survey-2020	Institute for Health Metrics and Evaluation (IHME)		COVID-19 Health Services Disruption Survey	Kenya, Nigeria, South Africa	Survey	20-Jul	The COVID-19 Health Services Disruption Survey 2020 is a series of surveys developed to assess the level of disruption to a range of health services resulting from the COVID-19 pandemic and subsequent government mandates and changes in behavior to mitigate the spread of the disease. This survey was conducted by ORB International via telephone interview using nationally representative samples in K…	Institute for Health Metrics and Evaluation (IHME), Bill and Melinda Gates Foundation (BMGF), ORB International. ORB General Population COVID-19 Health Services Disruption Survey 2020. Seattle, United States of America: Institute for Health Metrics and Evaluation (IHME), 2020.	gender	male/female	NA
462271	South Africa Measuring COVID-19 Impacts, Mitigation and Awareness Survey 2020 Wave 3	Measuring COVID-19 Impacts, Mitigation and Awareness Survey (FINMRK)	ZAF	NA	Survey	19	97	2020-05	2020-05	417	412	0	0	0	0	0	0	1	0	0	0	0	0	0	0	0	0	0	0	0	South Africa Measuring COVID-19 Impacts, Mitigation and Awareness Survey 2020 Wave 3	http://ghdx.healthdata.org/record/south-africa-measuring-covid-19-impacts-mitigation-and-awareness-survey-2020-wave-3	FinMark Trust (FMT)	https://covid19tracker.africa/	Measuring COVID-19 Impacts, Mitigation and Awareness Survey	South Africa	Survey	20-May	The COVID-19 Tracking Survey project was launched on in April 2020 to monitor trends in the mindsets, livelihoods, and coping strategies of people as they try to manage the COVID-19 and its impact over periods of time. There are five waves of data collection, in approximately two to three week surveying intervals, taking place in seven countries.	Cenfri, FinMark Trust (FMT). South Africa Measuring COVID-19 Impacts, Mitigation and Awareness Survey 2020 Wave 3. FinMark Trust (FMT).	sex	man/woman	NA
462272	South Africa Measuring COVID-19 Impacts, Mitigation and Awareness Survey 2020 Wave 4	Measuring COVID-19 Impacts, Mitigation and Awareness Survey (FINMRK)	ZAF	NA	Survey	19	97	2020-06	2020-06	417	470	0	0	0	0	0	0	1	0	0	0	0	0	0	0	0	0	0	0	0	South Africa Measuring COVID-19 Impacts, Mitigation and Awareness Survey 2020 Wave 4	http://ghdx.healthdata.org/record/south-africa-measuring-covid-19-impacts-mitigation-and-awareness-survey-2020-wave-4	FinMark Trust (FMT)	https://covid19tracker.africa/	Measuring COVID-19 Impacts, Mitigation and Awareness Survey	South Africa	Survey	20-Jun	The COVID-19 Tracking Survey project was launched on in April 2020 to monitor trends in the mindsets, livelihoods, and coping strategies of people as they try to manage the COVID-19 and its impact over periods of time. There are five waves of data collection, in approximately two to three week surveying intervals, taking place in seven countries.	Cenfri, FinMark Trust (FMT). South Africa Measuring COVID-19 Impacts, Mitigation and Awareness Survey 2020 Wave 4. FinMark Trust (FMT).	sex	man/woman	NA
462273	Uganda Measuring COVID-19 Impacts, Mitigation and Awareness Survey 2020 Wave 1	Measuring COVID-19 Impacts, Mitigation and Awareness Survey (FINMRK)	UGA	NA	Survey	19	97	2020-05	2020-05	572	506	0	0	0	0	0	0	1	0	0	0	0	0	0	0	0	0	0	0	0	Uganda Measuring COVID-19 Impacts, Mitigation and Awareness Survey 2020 Wave 1	http://ghdx.healthdata.org/record/uganda-measuring-covid-19-impacts-mitigation-and-awareness-survey-2020-wave-1	FinMark Trust (FMT)	https://covid19tracker.africa/	Measuring COVID-19 Impacts, Mitigation and Awareness Survey	Uganda	Survey	04/2020 to 05/2020	The COVID-19 Tracking Survey project was launched on in April 2020 to monitor trends in the mindsets, livelihoods, and coping strategies of people as they try to manage the COVID-19 and its impact over periods of time. There are five waves of data collection, in approximately two to three week surveying intervals, taking place in seven countries.	Cenfri, FinMark Trust (FMT). Uganda Measuring COVID-19 Impacts, Mitigation and Awareness Survey 2020 Wave 1. FinMark Trust (FMT).	sex	man/woman	NA
462274	Uganda Measuring COVID-19 Impacts, Mitigation and Awareness Survey 2020 Wave 2	Measuring COVID-19 Impacts, Mitigation and Awareness Survey (FINMRK)	UGA	NA	Survey	19	97	2020-06	2020-06	659	431	0	0	0	0	0	0	1	0	0	0	0	0	0	0	0	0	0	0	0	Uganda Measuring COVID-19 Impacts, Mitigation and Awareness Survey 2020 Wave 2	http://ghdx.healthdata.org/record/uganda-measuring-covid-19-impacts-mitigation-and-awareness-survey-2020-wave-2	FinMark Trust (FMT)	https://covid19tracker.africa/	Measuring COVID-19 Impacts, Mitigation and Awareness Survey	Uganda	Survey	05/2020 to 06/2020	The COVID-19 Tracking Survey project was launched on in April 2020 to monitor trends in the mindsets, livelihoods, and coping strategies of people as they try to manage the COVID-19 and its impact over periods of time. There are five waves of data collection, in approximately two to three week surveying intervals, taking place in seven countries.	Cenfri, FinMark Trust (FMT). Uganda Measuring COVID-19 Impacts, Mitigation and Awareness Survey 2020 Wave 2. FinMark Trust (FMT).	sex	man/woman	NA
462275	Uganda Measuring COVID-19 Impacts, Mitigation and Awareness Survey 2020 Wave 3	Measuring COVID-19 Impacts, Mitigation and Awareness Survey (FINMRK)	UGA	NA	Survey	19	97	2020-06	2020-06	719	678	0	0	0	0	0	0	1	0	0	0	0	0	0	0	0	0	0	0	0	Uganda Measuring COVID-19 Impacts, Mitigation and Awareness Survey 2020 Wave 3	http://ghdx.healthdata.org/record/uganda-measuring-covid-19-impacts-mitigation-and-awareness-survey-2020-wave-3	FinMark Trust (FMT)	https://covid19tracker.africa/	Measuring COVID-19 Impacts, Mitigation and Awareness Survey	Uganda	Survey	20-Jun	The COVID-19 Tracking Survey project was launched on in April 2020 to monitor trends in the mindsets, livelihoods, and coping strategies of people as they try to manage the COVID-19 and its impact over periods of time. There are five waves of data collection, in approximately two to three week surveying intervals, taking place in seven countries.	Cenfri, FinMark Trust (FMT). Uganda Measuring COVID-19 Impacts, Mitigation and Awareness Survey 2020 Wave 3. FinMark Trust (FMT).	sex	man/woman	NA
462277	Uganda Measuring COVID-19 Impacts, Mitigation and Awareness Survey 2020 Wave 4	Measuring COVID-19 Impacts, Mitigation and Awareness Survey (FINMRK)	UGA	NA	Survey	19	97	2020-09	2020-09	537	569	0	0	0	0	0	0	1	0	0	0	0	0	0	0	0	0	0	0	0	Uganda Measuring COVID-19 Impacts, Mitigation and Awareness Survey 2020 Wave 4	http://ghdx.healthdata.org/record/uganda-measuring-covid-19-impacts-mitigation-and-awareness-survey-2020-wave-4	FinMark Trust (FMT)	https://covid19tracker.africa/	Measuring COVID-19 Impacts, Mitigation and Awareness Survey	Uganda	Survey	20-Sep	The COVID-19 Tracking Survey project was launched on in April 2020 to monitor trends in the mindsets, livelihoods, and coping strategies of people as they try to manage the COVID-19 and its impact over periods of time. There are five waves of data collection, in approximately two to three week surveying intervals, taking place in seven countries.	Cenfri, FinMark Trust (FMT). Uganda Measuring COVID-19 Impacts, Mitigation and Awareness Survey 2020 Wave 4. FinMark Trust (FMT).	sex	man/woman	NA
462278	Zambia Measuring COVID-19 Impacts, Mitigation and Awareness Survey 2020 Wave 1	Measuring COVID-19 Impacts, Mitigation and Awareness Survey (FINMRK)	ZMB	NA	Survey	19	97	2020-06	2020-06	556	603	0	0	0	0	0	0	1	0	0	0	0	0	0	0	0	0	0	0	0	Zambia Measuring COVID-19 Impacts, Mitigation and Awareness Survey 2020 Wave 1	http://ghdx.healthdata.org/record/zambia-measuring-covid-19-impacts-mitigation-and-awareness-survey-2020-wave-1	FinMark Trust (FMT)	https://covid19tracker.africa/	Measuring COVID-19 Impacts, Mitigation and Awareness Survey	Zambia	Survey	05/2020 to 06/2020	The COVID-19 Tracking Survey project was launched on in April 2020 to monitor trends in the mindsets, livelihoods, and coping strategies of people as they try to manage the COVID-19 and its impact over periods of time. There are five waves of data collection, in approximately two to three week surveying intervals, taking place in seven countries.	Cenfri, FinMark Trust (FMT). Zambia Measuring COVID-19 Impacts, Mitigation and Awareness Survey 2020 Wave 1. FinMark Trust (FMT).	sex	man/woman	NA
462279	Zambia Measuring COVID-19 Impacts, Mitigation and Awareness Survey 2020 Wave 2	Measuring COVID-19 Impacts, Mitigation and Awareness Survey (FINMRK)	ZMB	NA	Survey	19	97	2020-06	2020-06	499	546	0	0	0	0	0	0	1	0	0	0	0	0	0	0	0	0	0	0	0	Zambia Measuring COVID-19 Impacts, Mitigation and Awareness Survey 2020 Wave 2	http://ghdx.healthdata.org/record/zambia-measuring-covid-19-impacts-mitigation-and-awareness-survey-2020-wave-2	FinMark Trust (FMT)	https://covid19tracker.africa/	Measuring COVID-19 Impacts, Mitigation and Awareness Survey	Zambia	Survey	20-Jun	The COVID-19 Tracking Survey project was launched on in April 2020 to monitor trends in the mindsets, livelihoods, and coping strategies of people as they try to manage the COVID-19 and its impact over periods of time. There are five waves of data collection, in approximately two to three week surveying intervals, taking place in seven countries.	Cenfri, FinMark Trust (FMT). Zambia Measuring COVID-19 Impacts, Mitigation and Awareness Survey 2020 Wave 2. FinMark Trust (FMT).	sex	man/woman	NA
462280	Zambia Measuring COVID-19 Impacts, Mitigation and Awareness Survey 2020 Wave 3	Measuring COVID-19 Impacts, Mitigation and Awareness Survey (FINMRK)	ZMB	NA	Survey	19	97	2020-07	2020-07	614	668	0	0	0	0	0	0	1	0	0	0	0	0	0	0	0	0	0	0	0	Zambia Measuring COVID-19 Impacts, Mitigation and Awareness Survey 2020 Wave 3	http://ghdx.healthdata.org/record/zambia-measuring-covid-19-impacts-mitigation-and-awareness-survey-2020-wave-3	FinMark Trust (FMT)	https://covid19tracker.africa/	Measuring COVID-19 Impacts, Mitigation and Awareness Survey	Zambia	Survey	07/2020 to 08/2020	The COVID-19 Tracking Survey project was launched on in April 2020 to monitor trends in the mindsets, livelihoods, and coping strategies of people as they try to manage the COVID-19 and its impact over periods of time. There are five waves of data collection, in approximately two to three week surveying intervals, taking place in seven countries.	Cenfri, FinMark Trust (FMT). Zambia Measuring COVID-19 Impacts, Mitigation and Awareness Survey 2020 Wave 3. FinMark Trust (FMT).	sex	man/woman	NA
462281	Zambia Measuring COVID-19 Impacts, Mitigation and Awareness Survey 2020 Wave 4	Measuring COVID-19 Impacts, Mitigation and Awareness Survey (FINMRK)	ZMB	NA	Survey	19	97	2020-09	2020-09	611	533	0	0	0	0	0	0	1	0	0	0	0	0	0	0	0	0	0	0	0	Zambia Measuring COVID-19 Impacts, Mitigation and Awareness Survey 2020 Wave 4	http://ghdx.healthdata.org/record/zambia-measuring-covid-19-impacts-mitigation-and-awareness-survey-2020-wave-4	FinMark Trust (FMT)	https://covid19tracker.africa/	Measuring COVID-19 Impacts, Mitigation and Awareness Survey	Zambia	Survey	20-Sep	The COVID-19 Tracking Survey project was launched on in April 2020 to monitor trends in the mindsets, livelihoods, and coping strategies of people as they try to manage the COVID-19 and its impact over periods of time. There are five waves of data collection, in approximately two to three week surveying intervals, taking place in seven countries.	Cenfri, FinMark Trust (FMT). Zambia Measuring COVID-19 Impacts, Mitigation and Awareness Survey 2020 Wave 4. FinMark Trust (FMT).	sex	man/woman	NA
462282	Ghana Measuring COVID-19 Impacts, Mitigation and Awareness Survey 2020 Wave 1	Measuring COVID-19 Impacts, Mitigation and Awareness Survey (FINMRK)	GHA	NA	Survey	19	97	2020-06	2020-06	730	700	0	0	0	0	0	0	1	0	0	0	0	0	0	0	0	0	0	0	0	Ghana Measuring COVID-19 Impacts, Mitigation and Awareness Survey 2020 Wave 1	http://ghdx.healthdata.org/record/ghana-measuring-covid-19-impacts-mitigation-and-awareness-survey-2020-wave-1	FinMark Trust (FMT)	https://covid19tracker.africa/	Measuring COVID-19 Impacts, Mitigation and Awareness Survey	Ghana	Survey	06/2020 to 07/2020	The COVID-19 Tracking Survey project was launched on in April 2020 to monitor trends in the mindsets, livelihoods, and coping strategies of people as they try to manage the COVID-19 and its impact over periods of time. There are five waves of data collection, in approximately two to three week surveying intervals, taking place in seven countries.	Cenfri, FinMark Trust (FMT). Ghana Measuring COVID-19 Impacts, Mitigation and Awareness Survey 2020 Wave 1. FinMark Trust (FMT).	sex	man/woman	NA
462283	Ghana Measuring COVID-19 Impacts, Mitigation and Awareness Survey 2020 Wave 2	Measuring COVID-19 Impacts, Mitigation and Awareness Survey (FINMRK)	GHA	NA	Survey	19	97	2020-07	2020-07	633	749	0	0	0	0	0	0	1	0	0	0	0	0	0	0	0	0	0	0	0	Ghana Measuring COVID-19 Impacts, Mitigation and Awareness Survey 2020 Wave 2	http://ghdx.healthdata.org/record/ghana-measuring-covid-19-impacts-mitigation-and-awareness-survey-2020-wave-2	FinMark Trust (FMT)	https://covid19tracker.africa/	Measuring COVID-19 Impacts, Mitigation and Awareness Survey	Ghana	Survey	07/2020 to 08/2020	The COVID-19 Tracking Survey project was launched on in April 2020 to monitor trends in the mindsets, livelihoods, and coping strategies of people as they try to manage the COVID-19 and its impact over periods of time. There are five waves of data collection, in approximately two to three week surveying intervals, taking place in seven countries.	Cenfri, FinMark Trust (FMT). Ghana Measuring COVID-19 Impacts, Mitigation and Awareness Survey 2020 Wave 2. FinMark Trust (FMT).	sex	man/woman	NA
462696	COVID-19 Behavior Tracker 2020 - YouGov			NA	Survey	18	99	2020-04	2021-06	306143	299961	1	1	1	0	0	0	0	0	0	0	0	1	1	0	0	0	0	0	0	COVID-19 Behavior Tracker	http://ghdx.healthdata.org/record/covid-19-behavior-tracker	YouGov	https://github.com/YouGov-Data/covid-19-tracker		Australia, Brazil, Canada, China, Hong Kong, Denmark, Finland, France, Germany, India, Indonesia, Italy, Japan, Malaysia, Mexico, Netherlands, Norway, Philippines, Republic of Korea, Saudi Arabia, Singapore, Spain, Sweden, Taiwan (Province of China), Thailand, United Arab Emirates, United Kingdom, United States of America, Viet Nam	Survey	20-Mar		Institute of Global Health Innovation (IGHI), Imperial College London (United Kingdom), YouGov. COVID-19 Behavior Tracker.	gender	male/female	NA
469104	Cote d'Ivoire Research for Effective Covid-19 Response Panel Survey 2020, Round 1	Research for Effective Covid-19 Response Panel Survey (RECOVR)	CIV	NA	Survey	18	91	2020-06	2020-06	895	431	0	0	0	0	0	0	0	0	0	0	0	1	0	0	0	0	0	0	0	C�te d'Ivoire Research for Effective Covid-19 Response Panel Survey 2020, Round 1	http://ghdx.healthdata.org/record/cote-divoire-research-effective-covid-19-response-panel-survey-2020-round-1	Harvard University	https://dataverse.harvard.edu/dataset.xhtml?persistentId=doi%3A10.7910/DVN/UJQPGD	Research for Effective Covid-19 Response Panel Survey (RECOVR)	C�te d'Ivoire	Survey	20-Jun		Innovations for Poverty Action (IPA). C�te d'Ivoire Research for Effective Covid-19 Response Panel Survey 2020, Round 1. Cambridge, United States of America: Harvard University, 2021.	gender	male/female	NA
469107	Colombia Research for Effective Covid-19 Response Panel Survey 2020, Round 1	Research for Effective Covid-19 Response Panel Survey (RECOVR)	COL	NA	Survey	18	91	2020-05	2020-05	946	560	0	0	0	0	0	0	0	0	0	0	0	1	0	0	0	0	0	0	0	Colombia Research for Effective Covid-19 Response Panel Survey 2020, Round 1	http://ghdx.healthdata.org/record/colombia-research-effective-covid-19-response-panel-survey-2020-round-1	Harvard University	https://dataverse.harvard.edu/dataset.xhtml?persistentId=doi%3A10.7910/DVN/PAHU0X	Research for Effective Covid-19 Response Panel Survey (RECOVR)	Colombia	Survey	20-May		Innovations for Poverty Action (IPA). Colombia Research for Effective Covid-19 Response Panel Survey 2020, Round 1. Cambridge, United States of America: Harvard University, 2021.	gender	male/female	NA
469119	Ghana Research for Effective Covid-19 Response Panel Survey 2020, Round 1	Research for Effective Covid-19 Response Panel Survey (RECOVR)	GHA	NA	Survey	18	91	2020-05	2020-05	1008	625	0	0	0	0	0	0	0	0	0	0	0	1	0	0	0	0	0	0	0	Ghana Research for Effective Covid-19 Response Panel Survey 2020, Round 1	http://ghdx.healthdata.org/record/ghana-research-effective-covid-19-response-panel-survey-2020-round-1	Harvard University	https://dataverse.harvard.edu/dataset.xhtml?persistentId=doi:10.7910/DVN/QWLV0M	Research for Effective Covid-19 Response Panel Survey (RECOVR)	Ghana	Survey	20-May		Innovations for Poverty Action (IPA). Ghana Research for Effective Covid-19 Response Panel Survey 2020, Round 1. Cambridge, United States of America: Harvard University, 2021.	gender	male/female	NA
469120	Mexico - Mexico City Research for Effective Covid-19 Response Panel Survey 2020, Round 1	Research for Effective Covid-19 Response Panel Survey (RECOVR)	MEX	NA	Survey	18	91	2020-06	2020-06	698	626	0	0	0	0	0	0	0	0	0	0	0	1	0	0	0	0	0	0	0	Mexico - Mexico City Research for Effective Covid-19 Response Panel Survey 2020, Round 1	http://ghdx.healthdata.org/record/mexico-mexico-city-research-effective-covid-19-response-panel-survey-2020-round-1	Harvard University	https://dataverse.harvard.edu/dataset.xhtml?persistentId=doi:10.7910/DVN/NBGEL0	Research for Effective Covid-19 Response Panel Survey (RECOVR)	Mexico, Ciudad de M?�xico	Survey	20-Jun		Innovations for Poverty Action (IPA). Mexico - Mexico City Research for Effective Covid-19 Response Panel Survey 2020, Round 1. Cambridge, United States of America: Harvard University, 2021.	gender	male/female	NA
469121	Philippines Research for Effective Covid-19 Response Panel Survey 2020, Round 1	Research for Effective Covid-19 Response Panel Survey (RECOVR)	PHL	NA	Survey	18	91	2020-06	2020-06	965	423	0	0	0	0	0	0	0	0	0	0	0	1	0	0	0	0	0	0	0	Philippines Research for Effective Covid-19 Response Panel Survey 2020, Round 1	http://ghdx.healthdata.org/record/philippines-research-effective-covid-19-response-panel-survey-2020-round-1	Harvard University	https://dataverse.harvard.edu/dataset.xhtml?persistentId=doi%3A10.7910/DVN/W7OBKB	Research for Effective Covid-19 Response Panel Survey (RECOVR)	Philippines	Survey	06/2020 to 07/2020		Innovations for Poverty Action (IPA). Philippines Research for Effective Covid-19 Response Panel Survey 2020, Round 1. Cambridge, United States of America: Harvard University, 2021.	gender	male/female	NA
469124	Rwanda Research for Effective Covid-19 Response Panel Survey 2020, Round 1	Research for Effective Covid-19 Response Panel Survey (RECOVR)	RWA	NA	Survey	18	91	2020-06	2020-06	940	542	0	0	0	0	0	0	0	0	0	0	0	1	0	0	0	0	0	0	0	Rwanda Research for Effective Covid-19 Response Panel Survey 2020, Round 1	http://ghdx.healthdata.org/record/rwanda-research-effective-covid-19-response-panel-survey-2020-round-1	Harvard University	https://dataverse.harvard.edu/dataset.xhtml?persistentId=doi%3A10.7910/DVN/RTMVNO	Research for Effective Covid-19 Response Panel Survey (RECOVR)	Rwanda	Survey	20-Jun		Innovations for Poverty Action (IPA). Rwanda Research for Effective Covid-19 Response Panel Survey 2020, Round 1. Cambridge, United States of America: Harvard University, 2021.	gender	male/female	NA
469126	Sierra Leone Research for Effective Covid-19 Response Panel Survey 2020, Round 1	Research for Effective Covid-19 Response Panel Survey (RECOVR)	SLE	NA	Survey	18	91	2020-05	2020-05	847	457	0	0	0	0	0	0	0	0	0	0	0	1	0	0	0	0	0	0	0	Sierra Leone Research for Effective Covid-19 Response Panel Survey 2020, Round 1	http://ghdx.healthdata.org/record/sierra-leone-research-effective-covid-19-response-panel-survey-2020-round-1	Harvard University	https://dataverse.harvard.edu/dataset.xhtml?persistentId=doi:10.7910/DVN/KIPFWO	Research for Effective Covid-19 Response Panel Survey (RECOVR)	Sierra Leone	Survey	05/2020 to 06/2020		Innovations for Poverty Action (IPA). Sierra Leone Research for Effective Covid-19 Response Panel Survey 2020, Round 1. Cambridge, United States of America: Harvard University, 2021.	gender	male/female	NA
469128	Zambia Research for Effective Covid-19 Response Panel Survey 2020, Round 1	Research for Effective Covid-19 Response Panel Survey (RECOVR)	ZMB	NA	Survey	18	91	2020-06	2020-06	717	550	0	0	0	0	0	0	0	0	0	0	0	1	0	0	0	0	0	0	0	Zambia Research for Effective Covid-19 Response Panel Survey 2020, Round 1	http://ghdx.healthdata.org/record/zambia-research-effective-covid-19-response-panel-survey-2020-round-1	Harvard University	https://dataverse.harvard.edu/dataset.xhtml?persistentId=doi%3A10.7910/DVN/D6ZNLZ	Research for Effective Covid-19 Response Panel Survey (RECOVR)	Zambia	Survey	06/2020 to 07/2020		Innovations for Poverty Action (IPA). Zambia Research for Effective Covid-19 Response Panel Survey 2020, Round 1. Cambridge, United States of America: Harvard University, 2021.	gender	male/female	NA
472461	Survey on Gender Equality at Home			NA	Survey	NA	NA	2020-07	2020-07	160067	161425	0	0	0	1	0	1	0	0	0	0	0	0	1	0	1	1	1	0	0	Survey on Gender Equality at Home 2020 - Facebook Data for Good	http://ghdx.healthdata.org/record/survey-gender-equality-home-2020-facebook-data-good	Facebook Data for Good	https://dataforgood.fb.com/tools/gendersurvey/	Facebook Data for Good COVID-19 Surveys	Global	Survey	20-Jul	The Facebook Survey on Gender Equality at Home was conducted to capture household gender dynamics during the COVID-19 pandemic. The survey sampled 461,748 respondents from among Facebook users who were active in the past 28 days, and was conducted in 208 countries in 80 languages. The implementers plan to conduct this survey annually.	Facebook Data for Good, Equal Measures 2030, Ladysmith, United Nations Entity for Gender Equality and the Empowerment of Women (UN Women), World Bank. Survey on Gender Equality at Home 2020. Menlo Park, United States of America: Facebook Data for Good, dataforgood.fb.com, accessed 3/19/2021.	gender	male/female	Other
475844	Colombia Research for Effective Covid-19 Response Panel Survey 2020, Round 3	Research for Effective Covid-19 Response Panel Survey (RECOVR)	COL	NA	Survey	18	91	2020-11	2020-11	467	252	0	0	0	0	0	0	0	0	0	0	0	1	0	0	0	0	0	0	0	Colombia Research for Effective Covid-19 Response Panel Survey 2020, Round 3	http://ghdx.healthdata.org/record/colombia-research-effective-covid-19-response-panel-survey-2020-round-3	Harvard University	https://dataverse.harvard.edu/dataset.xhtml?persistentId=doi:10.7910/DVN/PAHU0X	Research for Effective Covid-19 Response Panel Survey (RECOVR)	Colombia	Survey	20-Nov		Innovations for Poverty Action (IPA). Colombia Research for Effective Covid-19 Response Panel Survey 2020, Round 3. 2021.	gender	male/female	NA
475933	Cote d'Ivoire Research for Effective Covid-19 Response Panel Survey 2020, Round 2	Research for Effective Covid-19 Response Panel Survey (RECOVR)	CIV	NA	Survey	18	91	2020-10	2020-10	674	320	0	0	0	0	0	0	0	0	0	0	0	1	0	0	0	0	0	0	0	C�te d'Ivoire Research for Effective Covid-19 Response Panel Survey 2020, Round 2	http://ghdx.healthdata.org/record/cote-divoire-research-effective-covid-19-response-panel-survey-2020-round-2	Harvard University	https://dataverse.harvard.edu/dataset.xhtml?persistentId=doi%3A10.7910/DVN/UJQPGD	Research for Effective Covid-19 Response Panel Survey (RECOVR)	C�te d'Ivoire	Survey	20-Oct		Innovations for Poverty Action (IPA). C�te d'Ivoire Research for Effective Covid-19 Response Panel Survey 2020, Round 2. Cambridge, United States of America: Harvard University, 2021.	gender	male/female	NA
475940	Sierra Leone Research for Effective Covid-19 Response Panel Survey 2020, Round 2	Research for Effective Covid-19 Response Panel Survey (RECOVR)	SLE	NA	Survey	18	91	2020-09	2020-09	711	359	0	0	0	0	0	0	0	0	0	0	0	1	0	0	0	0	0	0	0	Sierra Leone Research for Effective Covid-19 Response Panel Survey 2020, Round 2	http://ghdx.healthdata.org/record/sierra-leone-research-effective-covid-19-response-panel-survey-2020-round-2	Harvard University	https://dataverse.harvard.edu/dataset.xhtml?persistentId=doi:10.7910/DVN/KIPFWO	Research for Effective Covid-19 Response Panel Survey (RECOVR)	Sierra Leone	Survey	05/2020 to 06/2020		Innovations for Poverty Action (IPA). Sierra Leone Research for Effective Covid-19 Response Panel Survey 2020, Round 2. Cambridge, United States of America: Harvard University, 2021.	gender	male/female	NA
475943	Zambia Research for Effective Covid-19 Response Panel Survey 2020, Round 2	Research for Effective Covid-19 Response Panel Survey (RECOVR)	ZMB	NA	Survey	18	91	2020-12	2020-12	502	371	0	0	0	0	0	0	0	0	0	0	0	1	0	0	0	0	0	0	0	Zambia Research for Effective Covid-19 Response Panel Survey 2020, Round 2	http://ghdx.healthdata.org/record/zambia-research-effective-covid-19-response-panel-survey-2020-round-2	Harvard University	https://dataverse.harvard.edu/dataset.xhtml?persistentId=doi%3A10.7910/DVN/D6ZNLZ	Research for Effective Covid-19 Response Panel Survey (RECOVR)	Zambia	Survey	20-Dec		Innovations for Poverty Action (IPA). Zambia Research for Effective Covid-19 Response Panel Survey 2020, Round 2. Cambridge, United States of America: Harvard University, 2021.	gender	male/female	NA
476227	COVerAGE-DB: A database of COVID-19 cases and deaths by age			NA	Epi surveillance	18	99	2020-12	2021-06	NA	NA	0	1	1	0	0	0	0	0	0	0	0	0	0	0	0	0	0	0	0	COVerAGE-DB: A database of COVID-19 cases and deaths by age	http://ghdx.healthdata.org/record/coverage-db-database-covid-19-cases-and-deaths-age	OSF, Center for Open Science (United States)	https://osf.io/mpwjq/		Global	Epi surveillance	20-Feb		Max Planck Institute for Demographic Research. COVerAGE-DB: A database of COVID-19 cases and deaths by age. United States of America: OSF, Center for Open Science (United States).	NA	NA	NA
476668	South Africa COVID-19 Rapid Gender Assessment Survey 2020	COVID-19 Rapid Gender Assessment Survey (RGA)	ZAF	NA	Survey	18	65	2020-11	2020-11	1375	1266	0	0	0	0	0	0	0	0	0	0	0	1	1	0	1	1	0	0	0	South Africa COVID-19 Rapid Gender Assessment Survey 2020	http://ghdx.healthdata.org/record/south-africa-covid-19-rapid-gender-assessment-survey-2020	United Nations Entity for Gender Equality and the Empowerment of Women (UN Women)	https://data.unwomen.org/publications/covid-19-rapid-gender-assessment-south-africa	COVID-19 Rapid Gender Assessment Survey (RGA)	South Africa	Survey	10/2020 to 11/2020	The COVID-19 Rapid Gender Assessment Surveys are a global effort to increase data availability regarding the gendered impacts of COVID-19. The South Africa RGA survey was based on a sample of 2,641 women and men age 18 and older with access to mobile phones. Questionnaires covered demographics, economic activities, agriculture, education, gender-based violence, health, human rights, and safety an…	GeoPoll, United Nations Entity for Gender Equality and the Empowerment of Women (UN Women), United Nations Population Fund (UNFPA). South Africa COVID-19 Rapid Gender Assessment Survey 2020. New York, United States of America: United Nations Entity for Gender Equality and the Empowerment of Women (UN Women), 2021.	gender	man/woman	NA
476681	Mozambique COVID-19 Rapid Gender Assessment Survey 2020	COVID-19 Rapid Gender Assessment Survey (RGA)	MOZ	NA	Survey	18	65	2020-11	2020-11	1265	1201	0	0	0	1	0	0	0	0	0	0	0	1	1	0	1	1	0	1	0	Mozambique COVID-19 Rapid Gender Assessment Survey 2020	http://ghdx.healthdata.org/record/mozambique-covid-19-rapid-gender-assessment-survey-2020	United Nations Entity for Gender Equality and the Empowerment of Women (UN Women)	https://data.unwomen.org/publications/covid-19-rapid-gender-assessment-mozambique	COVID-19 Rapid Gender Assessment Survey (RGA)	Mozambique	Survey	10/2020 to 12/2020	The COVID-19 Rapid Gender Assessment Surveys are a global effort to increase data availability regarding the gendered impacts of COVID-19. The Mozambique RGA survey was based on a sample of 2,464 women and men age 18 and older with access to mobile phones. Questionnaires covered demographics, economic activities, agriculture, education, gender-based violence, health, human rights, and safety and …	GeoPoll, United Nations Entity for Gender Equality and the Empowerment of Women (UN Women), United Nations Population Fund (UNFPA). Mozambique COVID-19 Rapid Gender Assessment Survey 2020. New York, United States of America: United Nations Entity for Gender Equality and the Empowerment of Women (UN Women), 2021.	gender	man/woman	NA
476685	Central African Republic COVID-19 Rapid Gender Assessment Survey 2020	COVID-19 Rapid Gender Assessment Survey (RGA)	CAF	NA	Survey	18	65	2020-11	2020-11	2672	NA	0	0	0	1	0	0	0	1	0	0	0	1	1	0	1	1	1	1	0	Central African Republic COVID-19 Rapid Gender Assessment Survey 2020	http://ghdx.healthdata.org/record/central-african-republic-covid-19-rapid-gender-assessment-survey-2020	United Nations Entity for Gender Equality and the Empowerment of Women (UN Women)	https://data.unwomen.org/publications/enquete-rapide-sur-les-effets-de-la-covid-19-au-republique-centrafricaine	COVID-19 Rapid Gender Assessment Survey (RGA)	Central African Republic	Survey	10/2020 to 11/2020	The COVID-19 Rapid Gender Assessment Surveys are a global effort to increase data availability regarding the gendered impacts of COVID-19. The Central African Republic RGA survey was based on a sample of 2,400 women and men age 18 and older with access to mobile phones. Questionnaires covered demographics, economic activities, agriculture, education, gender-based violence, health, human rights, a…	GeoPoll, United Nations Entity for Gender Equality and the Empowerment of Women (UN Women), United Nations Population Fund (UNFPA). Central African Republic COVID-19 Rapid Gender Assessment Survey 2020. New York, United States of America: United Nations Entity for Gender Equality and the Empowerment of Women (UN Women), 2021.	gender	man/woman	NA
478029	Malawi COVID-19 Rapid Gender Assessment Survey 2020	COVID-19 Rapid Gender Assessment Survey (RGA)	MWI	NA	Survey	18	65	2020-11	2020-11	1212	1269	0	0	0	0	0	0	0	0	0	0	0	1	1	0	1	1	0	0	0	Malawi COVID-19 Rapid Gender Assessment Survey 2020	http://ghdx.healthdata.org/record/malawi-covid-19-rapid-gender-assessment-survey-2020	United Nations Entity for Gender Equality and the Empowerment of Women (UN Women)	https://data.unwomen.org/publications/covid-19-rapid-gender-assessment-malawi	COVID-19 Rapid Gender Assessment Survey (RGA)	Malawi	Survey	11/2020 to 12/2020	The COVID-19 Rapid Gender Assessment Surveys are a global effort to increase data availability regarding the gendered impacts of COVID-19. The Malawi RGA survey was based on a sample of 2,481 women and men age 18 and older. Questionnaires covered demographics, economic activities, agriculture, education, gender-based violence, health, human rights, and safety and security.	GeoPoll, United Nations Entity for Gender Equality and the Empowerment of Women (UN Women), United Nations Population Fund (UNFPA). Malawi COVID-19 Rapid Gender Assessment Survey 2020. New York, United States of America: United Nations Entity for Gender Equality and the Empowerment of Women (UN Women), 2021.	gender	man/woman	NA
478030	Uganda COVID-19 Rapid Gender Assessment Survey 2020	COVID-19 Rapid Gender Assessment Survey (RGA)	UGA	NA	Survey	18	65	2020-08	2020-11	1465	1536	0	0	0	1	0	0	0	0	0	0	0	1	1	0	1	1	0	1	0	Uganda COVID-19 Rapid Gender Assessment Survey 2020	http://ghdx.healthdata.org/record/uganda-covid-19-rapid-gender-assessment-survey-2020	United Nations Entity for Gender Equality and the Empowerment of Women (UN Women)	https://data.unwomen.org/publications/covid-19-rapid-gender-assessment-uganda	COVID-19 Rapid Gender Assessment Survey (RGA)	Uganda	Survey	10/2020 to 11/2020	The COVID-19 Rapid Gender Assessment Surveys are a global effort to increase data availability regarding the gendered impacts of COVID-19. The Uganda RGA survey was based on a sample of 3,001 women and men age 18 and older. Questionnaires covered demographics, economic activities, agriculture, education, gender-based violence, health, human rights, and safety and security.	Bureau of Statistics (Uganda), GeoPoll, United Nations Entity for Gender Equality and the Empowerment of Women (UN Women), United Nations Population Fund (UNFPA). Uganda COVID-19 Rapid Gender Assessment Survey 2020. New York, United States of America: United Nations Entity for Gender Equality and the Empowerment of Women (UN Women), 2021.	gender	man/woman	NA
478030	Uganda COVID-19 Rapid Gender Assessment Survey 2020	COVID-19 Rapid Gender Assessment Survey (RGA)	UGA	NA	Survey	18	65	2020-08	2020-11	1465	1536	0	0	0	1	0	0	0	0	0	0	0	1	1	0	1	1	0	1	0	Uganda COVID-19 Rapid Gender Assessment Survey 2020	http://ghdx.healthdata.org/record/uganda-covid-19-rapid-gender-assessment-survey-2020	United Nations Entity for Gender Equality and the Empowerment of Women (UN Women)	https://data.unwomen.org/publications/covid-19-rapid-gender-assessment-uganda	COVID-19 Rapid Gender Assessment Survey (RGA)	Uganda	Survey	10/2020 to 11/2020	The COVID-19 Rapid Gender Assessment Surveys are a global effort to increase data availability regarding the gendered impacts of COVID-19. The Uganda RGA survey was based on a sample of 3,001 women and men age 18 and older. Questionnaires covered demographics, economic activities, agriculture, education, gender-based violence, health, human rights, and safety and security.	Bureau of Statistics (Uganda), GeoPoll, United Nations Entity for Gender Equality and the Empowerment of Women (UN Women), United Nations Population Fund (UNFPA). Uganda COVID-19 Rapid Gender Assessment Survey 2020. New York, United States of America: United Nations Entity for Gender Equality and the Empowerment of Women (UN Women), 2021.	gender	man/woman	NA
478049	Cote d'Ivoire COVID-19 Rapid Gender Assessment Survey 2020	COVID-19 Rapid Gender Assessment Survey (RGA)	CIV	NA	Survey	18	65	2020-09	2020-09	849	1555	0	0	0	1	0	0	0	1	0	0	0	1	1	0	1	1	1	1	0	C�te d'Ivoire COVID-19 Rapid Gender Assessment Survey 2020	http://ghdx.healthdata.org/record/cote-divoire-covid-19-rapid-gender-assessment-survey-2020	United Nations Entity for Gender Equality and the Empowerment of Women (UN Women)	https://data.unwomen.org/publications/enquete-rapide-sur-les-effets-de-la-covid-19-au-cote-divoire-une-perspective-genre	COVID-19 Rapid Gender Assessment Survey (RGA)	C�te d'Ivoire	Survey	08/2020 to 09/2020	The COVID-19 Rapid Gender Assessment Surveys are a global effort to increase data availability regarding the gendered impacts of COVID-19. The C�te d'Ivoire RGA survey was based on a sample of 2,383 people.	Office of the United Nations High Commissioner for Human Rights (OHCHR), United Nations Children's Fund (UNICEF), United Nations Entity for Gender Equality and the Empowerment of Women (UN Women). C�te d'Ivoire COVID-19 Rapid Gender Assessment Survey 2020. New York, United States of America: United Nations Entity for Gender Equality and the Empowerment of Women (UN Women), 2021.	gender	man/woman	NA
478053	Guinea COVID-19 Rapid Gender Assessment Survey 2020	COVID-19 Rapid Gender Assessment Survey (RGA)	GIN	NA	Survey	18	65	2020-10	2020-10	1134	1402	0	0	0	1	0	0	0	1	0	0	0	1	1	0	1	1	1	1	0	Guinea COVID-19 Rapid Gender Assessment Survey 2020	http://ghdx.healthdata.org/record/guinea-covid-19-rapid-gender-assessment-survey-2020	United Nations Entity for Gender Equality and the Empowerment of Women (UN Women)	https://data.unwomen.org/publications/enquete-rapide-sur-les-effets-de-la-covid-19-au-guinee-une-perspective-genre	COVID-19 Rapid Gender Assessment Survey (RGA)	Guinea	Survey	09/2020 to 10/2020	The COVID-19 Rapid Gender Assessment Surveys are a global effort to increase data availability regarding the gendered impacts of COVID-19. The Guinea RGA survey was based on a sample of 2,536 men and women age 18 and older.	National Institute of Statistics (Guinea), Office of the United Nations High Commissioner for Human Rights (OHCHR), United Nations Children's Fund (UNICEF), United Nations Entity for Gender Equality and the Empowerment of Women (UN Women). Guinea COVID-19 Rapid Gender Assessment Survey 2020. New York, United States of America: United Nations Entity for Gender Equality and the Empowerment of Women…	gender	man/woman	NA
478055	Senegal COVID-19 Rapid Gender Assessment Survey 2020	COVID-19 Rapid Gender Assessment Survey (RGA)	SEN	NA	Survey	18	65	2020-08	2020-08	1228	1514	0	0	0	1	0	0	0	1	0	0	0	1	1	0	1	1	1	1	0	Senegal COVID-19 Rapid Gender Assessment Survey 2020	http://ghdx.healthdata.org/record/senegal-covid-19-rapid-gender-assessment-survey-2020	United Nations Entity for Gender Equality and the Empowerment of Women (UN Women)	https://data.unwomen.org/publications/enquete-rapide-sur-les-effets-de-la-covid-19-au-senegal-une-perspective-genre	COVID-19 Rapid Gender Assessment Survey (RGA)	Senegal	Survey	07/2020 to 08/2020	The COVID-19 Rapid Gender Assessment Surveys are a global effort to increase data availability regarding the gendered impacts of COVID-19. The Senegal RGA survey was based on a sample of 2,742 people.	National Agency of Statistics and Demography (Senegal), Office of the United Nations High Commissioner for Human Rights (OHCHR), United Nations Children's Fund (UNICEF), United Nations Entity for Gender Equality and the Empowerment of Women (UN Women). Senegal COVID-19 Rapid Gender Assessment Survey 2020. New York, United States of America: United Nations Entity for Gender Equality and the Empowe…	gender	man/woman	NA
478056	Mali COVID-19 Rapid Gender Assessment Survey 2020	COVID-19 Rapid Gender Assessment Survey (RGA)	MLI	NA	Survey	18	65	2020-11	2020-11	1344	1215	0	0	0	1	0	0	0	1	0	0	0	1	1	0	1	1	1	1	0	Mali COVID-19 Rapid Gender Assessment Survey 2020	http://ghdx.healthdata.org/record/mali-covid-19-rapid-gender-assessment-survey-2020	United Nations Entity for Gender Equality and the Empowerment of Women (UN Women)	https://data.unwomen.org/publications/enquete-rapide-sur-les-effets-de-la-covid-19-au-mali-une-perspective-genre	COVID-19 Rapid Gender Assessment Survey (RGA)	Mali	Survey	10/2020 to 11/2020	The COVID-19 Rapid Gender Assessment Surveys are a global effort to increase data availability regarding the gendered impacts of COVID-19. The Mali RGA survey was based on a sample of 2,559 people.	National Institute of Statistics (INSTAT) (Mali), Office of the United Nations High Commissioner for Human Rights (OHCHR), United Nations Children's Fund (UNICEF), United Nations Entity for Gender Equality and the Empowerment of Women (UN Women). Mali COVID-19 Rapid Gender Assessment Survey 2020. New York, United States of America: United Nations Entity for Gender Equality and the Empowerment of …	gender	man/woman	NA
478336	Global Health 5050			NA	Epi surveillance	17	99	2020-04	2020-05	120	120	0	1	1	0	0	0	0	0	0	0	0	0	0	0	0	0	0	0	0	COVID-19 Sex-Disaggregated Data Tracker - Age-Sex Data	http://ghdx.healthdata.org/record/covid-19-sex-disaggregated-data-tracker-age-sex-data	Global Health 50/50	https://api.globalhealth5050.org/docs/		Global	Epi surveillance	20-Feb		African Population and Health Research Center, International Center for Research on Women. COVID-19 Sex-Disaggregated Data Tracker - Age-Sex Data.	NA	male/female	NA
479371	United States National COVID-19 Vaccination Demographics - CDC		USA	NA	Administrative data	12	75	2020-12	2021-06	NA	NA	0	1	1	0	0	0	0	0	0	0	0	0	0	0	0	0	0	0	0	United States National COVID-19 Vaccination Demographics - CDC	http://ghdx.healthdata.org/record/united-states-national-covid-19-vaccination-demographics-cdc	Centers for Disease Control and Prevention (CDC)	https://data.cdc.gov/Vaccinations/COVID-19-Vaccination-Demographics-in-the-United-St/km4m-vcsb		United States of America	Administrative data	20-Dec		National Center for Immunization and Respiratory Diseases, CDC (NCIRD). United States National COVID-19 Vaccination Demographics - CDC. Atlanta, United States of America: Centers for Disease Control and Prevention (CDC).	NA	NA	NA
480912	Afghanistan Global COVID-19 Trends and Impact Survey	University of Maryland Social Data Science Center Global COVID-19 Trends and Impact Survey in partnership with Facebook	AFG	NA	Survey	18	75	2020-04	2021-09	2761	23638	1	1	1	1	1	1	1	0	0	0	0	0	1	1	0	0	0	0	0	Afghanistan Global COVID-19 Trends and Impact Survey	http://ghdx.healthdata.org/record/afghanistan-global-covid-19-trends-and-impact-survey	Facebook Data for Good	https://covid-survey.dataforgood.fb.com/#3/35/-75	Facebook Data for Good COVID-19 Surveys, Global COVID-19 Trends and Impact Survey	Afghanistan	Survey	20-Apr	A representative sample of Facebook users from over 200 countries are invited, on a daily basis, to report on topics including; symptoms, social distancing behavior, vaccine acceptance, mental health issues, and financial constraints. Facebook provides weights to reduce nonresponse and coverage bias. Data is released at both country and region-level via a daily updated public API and dashboards. …	Facebook, University of Maryland. Afghanistan Global COVID-19 Trends and Impact Survey. Menlo Park, United States of America: Facebook Data for Good, 2020.	gender	male/female	Other
481543	Angola Global COVID-19 Trends and Impact Survey	University of Maryland Social Data Science Center Global COVID-19 Trends and Impact Survey in partnership with Facebook	AGO	NA	Survey	18	75	2020-04	2021-09	5225	12260	1	1	1	1	1	1	1	0	0	0	0	0	1	1	0	0	0	0	0	Angola Global COVID-19 Trends and Impact Survey	http://ghdx.healthdata.org/record/angola-global-covid-19-trends-and-impact-survey	Facebook Data for Good	https://covid-survey.dataforgood.fb.com/#3/35/-75	Facebook Data for Good COVID-19 Surveys, Global COVID-19 Trends and Impact Survey	Angola	Survey	20-Apr	A representative sample of Facebook users from over 200 countries are invited, on a daily basis, to report on topics including; symptoms, social distancing behavior, vaccine acceptance, mental health issues, and financial constraints. Facebook provides weights to reduce nonresponse and coverage bias. Data is released at both country and region-level via a daily updated public API and dashboards. …	Facebook, University of Maryland. Angola Global COVID-19 Trends and Impact Survey. Menlo Park, United States of America: Facebook Data for Good, 2020.	gender	male/female	Other
481544	Australia Global COVID-19 Trends and Impact Survey	University of Maryland Social Data Science Center Global COVID-19 Trends and Impact Survey in partnership with Facebook	AUS	NA	Survey	18	75	2020-04	2021-09	120854	93794	1	1	1	1	1	1	1	0	0	0	0	0	1	1	0	0	0	0	0	Australia Global COVID-19 Trends and Impact Survey	http://ghdx.healthdata.org/record/australia-global-covid-19-trends-and-impact-survey	Facebook Data for Good	https://covid-survey.dataforgood.fb.com/#3/35/-75	Facebook Data for Good COVID-19 Surveys, Global COVID-19 Trends and Impact Survey	Australia	Survey	20-Apr	A representative sample of Facebook users from over 200 countries are invited, on a daily basis, to report on topics including; symptoms, social distancing behavior, vaccine acceptance, mental health issues, and financial constraints. Facebook provides weights to reduce nonresponse and coverage bias. Data is released at both country and region-level via a daily updated public API and dashboards. …	Facebook, University of Maryland. Australia Global COVID-19 Trends and Impact Survey. Menlo Park, United States of America: Facebook Data for Good, 2020.	gender	male/female	Other
481547	Laos Global COVID-19 Trends and Impact Survey	University of Maryland Social Data Science Center Global COVID-19 Trends and Impact Survey in partnership with Facebook	LAO	NA	Survey	18	75	2020-04	2021-09	3488	8978	1	1	1	1	1	1	1	0	0	0	0	0	1	1	0	0	0	0	0	Laos Global COVID-19 Trends and Impact Survey	http://ghdx.healthdata.org/record/laos-global-covid-19-trends-and-impact-survey	Facebook Data for Good	https://covid-survey.dataforgood.fb.com/#3/35/-75	Facebook Data for Good COVID-19 Surveys, Global COVID-19 Trends and Impact Survey	Lao People's Democratic Republic	Survey	20-Apr	A representative sample of Facebook users from over 200 countries are invited, on a daily basis, to report on topics including; symptoms, social distancing behavior, vaccine acceptance, mental health issues, and financial constraints. Facebook provides weights to reduce nonresponse and coverage bias. Data is released at both country and region-level via a daily updated public API and dashboards. …	Facebook, University of Maryland. Laos Global COVID-19 Trends and Impact Survey. Menlo Park, United States of America: Facebook Data for Good, 2020.	gender	male/female	Other
481548	Lebanon Global COVID-19 Trends and Impact Survey	University of Maryland Social Data Science Center Global COVID-19 Trends and Impact Survey in partnership with Facebook	LBN	NA	Survey	18	75	2020-04	2021-09	23833	33740	1	1	1	1	1	1	1	0	0	0	0	0	1	1	0	0	0	0	0	Lebanon Global COVID-19 Trends and Impact Survey	http://ghdx.healthdata.org/record/lebanon-global-covid-19-trends-and-impact-survey	Facebook Data for Good	https://covid-survey.dataforgood.fb.com/#3/35/-75	Facebook Data for Good COVID-19 Surveys, Global COVID-19 Trends and Impact Survey	Lebanon	Survey	20-Apr	A representative sample of Facebook users from over 200 countries are invited, on a daily basis, to report on topics including; symptoms, social distancing behavior, vaccine acceptance, mental health issues, and financial constraints. Facebook provides weights to reduce nonresponse and coverage bias. Data is released at both country and region-level via a daily updated public API and dashboards. …	Facebook, University of Maryland. Lebanon Global COVID-19 Trends and Impact Survey. Menlo Park, United States of America: Facebook Data for Good, 2020.	gender	male/female	Other
481550	Libya Global COVID-19 Trends and Impact Survey	University of Maryland Social Data Science Center Global COVID-19 Trends and Impact Survey in partnership with Facebook	LBY	NA	Survey	18	75	2020-04	2021-09	24306	55185	1	1	1	1	1	1	1	0	0	0	0	0	1	1	0	0	0	0	0	Libya Global COVID-19 Trends and Impact Survey	http://ghdx.healthdata.org/record/libya-global-covid-19-trends-and-impact-survey	Facebook Data for Good	https://covid-survey.dataforgood.fb.com/#3/35/-75	Facebook Data for Good COVID-19 Surveys, Global COVID-19 Trends and Impact Survey	Libya	Survey	20-Apr	A representative sample of Facebook users from over 200 countries are invited, on a daily basis, to report on topics including; symptoms, social distancing behavior, vaccine acceptance, mental health issues, and financial constraints. Facebook provides weights to reduce nonresponse and coverage bias. Data is released at both country and region-level via a daily updated public API and dashboards. …	Facebook, University of Maryland. Libya Global COVID-19 Trends and Impact Survey. Menlo Park, United States of America: Facebook Data for Good, 2020.	gender	male/female	Other
481552	Sri Lanka Global COVID-19 Trends and Impact Survey	University of Maryland Social Data Science Center Global COVID-19 Trends and Impact Survey in partnership with Facebook	LKA	NA	Survey	18	75	2020-04	2021-09	17866	40969	1	1	1	1	1	1	1	0	0	0	0	0	1	1	0	0	0	0	0	Sri Lanka Global COVID-19 Trends and Impact Survey	http://ghdx.healthdata.org/record/sri-lanka-global-covid-19-trends-and-impact-survey	Facebook Data for Good	https://covid-survey.dataforgood.fb.com/#3/35/-75	Facebook Data for Good COVID-19 Surveys, Global COVID-19 Trends and Impact Survey	Sri Lanka	Survey	20-Apr	A representative sample of Facebook users from over 200 countries are invited, on a daily basis, to report on topics including; symptoms, social distancing behavior, vaccine acceptance, mental health issues, and financial constraints. Facebook provides weights to reduce nonresponse and coverage bias. Data is released at both country and region-level via a daily updated public API and dashboards. …	Facebook, University of Maryland. Sri Lanka Global COVID-19 Trends and Impact Survey. Menlo Park, United States of America: Facebook Data for Good, 2020.	gender	male/female	Other
481555	Albania Global COVID-19 Trends and Impact Survey	University of Maryland Social Data Science Center Global COVID-19 Trends and Impact Survey in partnership with Facebook	ALB	NA	Survey	18	75	2020-04	2021-09	11488	14791	1	1	1	1	1	1	1	0	0	0	0	0	1	1	0	0	0	0	0	Albania Global COVID-19 Trends and Impact Survey	http://ghdx.healthdata.org/record/albania-global-covid-19-trends-and-impact-survey	Facebook Data for Good	https://covid-survey.dataforgood.fb.com/#3/35/-75	Facebook Data for Good COVID-19 Surveys, Global COVID-19 Trends and Impact Survey	Albania	Survey	20-Apr	A representative sample of Facebook users from over 200 countries are invited, on a daily basis, to report on topics including; symptoms, social distancing behavior, vaccine acceptance, mental health issues, and financial constraints. Facebook provides weights to reduce nonresponse and coverage bias. Data is released at both country and region-level via a daily updated public API and dashboards. …	Facebook, University of Maryland. Albania Global COVID-19 Trends and Impact Survey. Menlo Park, United States of America: Facebook Data for Good, 2020.	gender	male/female	Other
481559	United Arab Emirates Global COVID-19 Trends and Impact Survey	University of Maryland Social Data Science Center Global COVID-19 Trends and Impact Survey in partnership with Facebook	ARE	NA	Survey	18	75	2020-04	2021-09	39781	66275	1	1	1	1	1	1	1	0	0	0	0	0	1	1	0	0	0	0	0	United Arab Emirates Global COVID-19 Trends and Impact Survey	http://ghdx.healthdata.org/record/united-arab-emirates-global-covid-19-trends-and-impact-survey	Facebook Data for Good	https://covid-survey.dataforgood.fb.com/#3/35/-75	Facebook Data for Good COVID-19 Surveys, Global COVID-19 Trends and Impact Survey	United Arab Emirates	Survey	20-Apr	A representative sample of Facebook users from over 200 countries are invited, on a daily basis, to report on topics including; symptoms, social distancing behavior, vaccine acceptance, mental health issues, and financial constraints. Facebook provides weights to reduce nonresponse and coverage bias. Data is released at both country and region-level via a daily updated public API and dashboards. …	Facebook, University of Maryland. United Arab Emirates Global COVID-19 Trends and Impact Survey. Menlo Park, United States of America: Facebook Data for Good, 2020.	gender	male/female	Other
481560	Argentina Global COVID-19 Trends and Impact Survey	University of Maryland Social Data Science Center Global COVID-19 Trends and Impact Survey in partnership with Facebook	ARG	NA	Survey	18	75	2020-04	2021-09	147910	127652	1	1	1	1	1	1	1	0	0	0	0	0	1	1	0	0	0	0	0	Argentina Global COVID-19 Trends and Impact Survey	http://ghdx.healthdata.org/record/argentina-global-covid-19-trends-and-impact-survey	Facebook Data for Good	https://covid-survey.dataforgood.fb.com/#3/35/-75	Facebook Data for Good COVID-19 Surveys, Global COVID-19 Trends and Impact Survey	Argentina	Survey	20-Apr	A representative sample of Facebook users from over 200 countries are invited, on a daily basis, to report on topics including; symptoms, social distancing behavior, vaccine acceptance, mental health issues, and financial constraints. Facebook provides weights to reduce nonresponse and coverage bias. Data is released at both country and region-level via a daily updated public API and dashboards. …	Facebook, University of Maryland. Argentina Global COVID-19 Trends and Impact Survey. Menlo Park, United States of America: Facebook Data for Good, 2020.	gender	male/female	Other
481566	Morocco Global COVID-19 Trends and Impact Survey	University of Maryland Social Data Science Center Global COVID-19 Trends and Impact Survey in partnership with Facebook	MAR	NA	Survey	18	75	2020-04	2021-09	30741	61600	1	1	1	1	1	1	1	0	0	0	0	0	1	1	0	0	0	0	0	Morocco Global COVID-19 Trends and Impact Survey	http://ghdx.healthdata.org/record/morocco-global-covid-19-trends-and-impact-survey	Facebook Data for Good	https://covid-survey.dataforgood.fb.com/#3/35/-75	Facebook Data for Good COVID-19 Surveys, Global COVID-19 Trends and Impact Survey	Morocco	Survey	20-Apr	A representative sample of Facebook users from over 200 countries are invited, on a daily basis, to report on topics including; symptoms, social distancing behavior, vaccine acceptance, mental health issues, and financial constraints. Facebook provides weights to reduce nonresponse and coverage bias. Data is released at both country and region-level via a daily updated public API and dashboards. …	Facebook, University of Maryland. Morocco Global COVID-19 Trends and Impact Survey. Menlo Park, United States of America: Facebook Data for Good, 2020.	gender	male/female	Other
481568	Moldova Global COVID-19 Trends and Impact Survey	University of Maryland Social Data Science Center Global COVID-19 Trends and Impact Survey in partnership with Facebook	MDA	NA	Survey	18	75	2020-04	2021-09	30894	21857	1	1	1	1	1	1	1	0	0	0	0	0	1	1	0	0	0	0	0	Moldova Global COVID-19 Trends and Impact Survey	http://ghdx.healthdata.org/record/moldova-global-covid-19-trends-and-impact-survey	Facebook Data for Good	https://covid-survey.dataforgood.fb.com/#3/35/-75	Facebook Data for Good COVID-19 Surveys, Global COVID-19 Trends and Impact Survey	Republic of Moldova	Survey	20-Apr	A representative sample of Facebook users from over 200 countries are invited, on a daily basis, to report on topics including; symptoms, social distancing behavior, vaccine acceptance, mental health issues, and financial constraints. Facebook provides weights to reduce nonresponse and coverage bias. Data is released at both country and region-level via a daily updated public API and dashboards. …	Facebook, University of Maryland. Moldova Global COVID-19 Trends and Impact Survey. Menlo Park, United States of America: Facebook Data for Good, 2020.	gender	male/female	Other
481569	Madagascar Global COVID-19 Trends and Impact Survey	University of Maryland Social Data Science Center Global COVID-19 Trends and Impact Survey in partnership with Facebook	MDG	NA	Survey	18	75	2020-04	2021-09	3840	5879	1	1	1	1	1	1	1	0	0	0	0	0	1	1	0	0	0	0	0	Madagascar Global COVID-19 Trends and Impact Survey	http://ghdx.healthdata.org/record/madagascar-global-covid-19-trends-and-impact-survey	Facebook Data for Good	https://covid-survey.dataforgood.fb.com/#3/35/-75	Facebook Data for Good COVID-19 Surveys, Global COVID-19 Trends and Impact Survey	Madagascar	Survey	20-Apr	A representative sample of Facebook users from over 200 countries are invited, on a daily basis, to report on topics including; symptoms, social distancing behavior, vaccine acceptance, mental health issues, and financial constraints. Facebook provides weights to reduce nonresponse and coverage bias. Data is released at both country and region-level via a daily updated public API and dashboards. …	Facebook, University of Maryland. Madagascar Global COVID-19 Trends and Impact Survey. Menlo Park, United States of America: Facebook Data for Good, 2020.	gender	male/female	Other
481571	Mexico Global COVID-19 Trends and Impact Survey	University of Maryland Social Data Science Center Global COVID-19 Trends and Impact Survey in partnership with Facebook	MEX	NA	Survey	18	75	2020-04	2021-09	184046	182671	1	1	1	1	1	1	1	0	0	0	0	0	1	1	0	0	0	0	0	Mexico Global COVID-19 Trends and Impact Survey	http://ghdx.healthdata.org/record/mexico-global-covid-19-trends-and-impact-survey	Facebook Data for Good	https://covid-survey.dataforgood.fb.com/#3/35/-75	Facebook Data for Good COVID-19 Surveys, Global COVID-19 Trends and Impact Survey	Mexico	Survey	20-Apr	A representative sample of Facebook users from over 200 countries are invited, on a daily basis, to report on topics including; symptoms, social distancing behavior, vaccine acceptance, mental health issues, and financial constraints. Facebook provides weights to reduce nonresponse and coverage bias. Data is released at both country and region-level via a daily updated public API and dashboards. …	Facebook, University of Maryland. Mexico Global COVID-19 Trends and Impact Survey. Menlo Park, United States of America: Facebook Data for Good, 2020.	gender	male/female	Other
481574	Mali Global COVID-19 Trends and Impact Survey	University of Maryland Social Data Science Center Global COVID-19 Trends and Impact Survey in partnership with Facebook	MLI	NA	Survey	18	75	2020-04	2021-09	1227	9188	1	1	1	1	1	1	1	0	0	0	0	0	1	1	0	0	0	0	0	Mali Global COVID-19 Trends and Impact Survey	http://ghdx.healthdata.org/record/mali-global-covid-19-trends-and-impact-survey	Facebook Data for Good	https://covid-survey.dataforgood.fb.com/#3/35/-75	Facebook Data for Good COVID-19 Surveys, Global COVID-19 Trends and Impact Survey	Mali	Survey	20-Apr	A representative sample of Facebook users from over 200 countries are invited, on a daily basis, to report on topics including; symptoms, social distancing behavior, vaccine acceptance, mental health issues, and financial constraints. Facebook provides weights to reduce nonresponse and coverage bias. Data is released at both country and region-level via a daily updated public API and dashboards. …	Facebook, University of Maryland. Mali Global COVID-19 Trends and Impact Survey. Menlo Park, United States of America: Facebook Data for Good, 2020.	gender	male/female	Other
481576	Myanmar Global COVID-19 Trends and Impact Survey	University of Maryland Social Data Science Center Global COVID-19 Trends and Impact Survey in partnership with Facebook	MMR	NA	Survey	18	75	2020-04	2021-09	27694	54827	1	1	1	1	1	1	1	0	0	0	0	0	1	1	0	0	0	0	0	Myanmar Global COVID-19 Trends and Impact Survey	http://ghdx.healthdata.org/record/myanmar-global-covid-19-trends-and-impact-survey	Facebook Data for Good	https://covid-survey.dataforgood.fb.com/#3/35/-75	Facebook Data for Good COVID-19 Surveys, Global COVID-19 Trends and Impact Survey	Myanmar	Survey	20-Apr	A representative sample of Facebook users from over 200 countries are invited, on a daily basis, to report on topics including; symptoms, social distancing behavior, vaccine acceptance, mental health issues, and financial constraints. Facebook provides weights to reduce nonresponse and coverage bias. Data is released at both country and region-level via a daily updated public API and dashboards. …	Facebook, University of Maryland. Myanmar Global COVID-19 Trends and Impact Survey. Menlo Park, United States of America: Facebook Data for Good, 2020.	gender	male/female	Other
481579	Austria Global COVID-19 Trends and Impact Survey	University of Maryland Social Data Science Center Global COVID-19 Trends and Impact Survey in partnership with Facebook	AUT	NA	Survey	18	75	2020-04	2021-09	68134	60017	1	1	1	1	1	1	1	0	0	0	0	0	1	1	0	0	0	0	0	Austria Global COVID-19 Trends and Impact Survey	http://ghdx.healthdata.org/record/austria-global-covid-19-trends-and-impact-survey	Facebook Data for Good	https://covid-survey.dataforgood.fb.com/#3/35/-75	Facebook Data for Good COVID-19 Surveys, Global COVID-19 Trends and Impact Survey	Austria	Survey	20-Apr	A representative sample of Facebook users from over 200 countries are invited, on a daily basis, to report on topics including; symptoms, social distancing behavior, vaccine acceptance, mental health issues, and financial constraints. Facebook provides weights to reduce nonresponse and coverage bias. Data is released at both country and region-level via a daily updated public API and dashboards. …	Facebook, University of Maryland. Austria Global COVID-19 Trends and Impact Survey. Menlo Park, United States of America: Facebook Data for Good, 2020.	gender	male/female	Other
481580	Azerbaijan Global COVID-19 Trends and Impact Survey	University of Maryland Social Data Science Center Global COVID-19 Trends and Impact Survey in partnership with Facebook	AZE	NA	Survey	18	75	2020-04	2021-09	10912	16913	1	1	1	1	1	1	1	0	0	0	0	0	1	1	0	0	0	0	0	Azerbaijan Global COVID-19 Trends and Impact Survey	http://ghdx.healthdata.org/record/azerbaijan-global-covid-19-trends-and-impact-survey	Facebook Data for Good	https://covid-survey.dataforgood.fb.com/#3/35/-75	Facebook Data for Good COVID-19 Surveys, Global COVID-19 Trends and Impact Survey	Azerbaijan	Survey	20-Apr	A representative sample of Facebook users from over 200 countries are invited, on a daily basis, to report on topics including; symptoms, social distancing behavior, vaccine acceptance, mental health issues, and financial constraints. Facebook provides weights to reduce nonresponse and coverage bias. Data is released at both country and region-level via a daily updated public API and dashboards. …	Facebook, University of Maryland. Azerbaijan Global COVID-19 Trends and Impact Survey. Menlo Park, United States of America: Facebook Data for Good, 2020.	gender	male/female	Other
481584	Mozambique Global COVID-19 Trends and Impact Survey	University of Maryland Social Data Science Center Global COVID-19 Trends and Impact Survey in partnership with Facebook	MOZ	NA	Survey	18	75	2020-04	2021-09	8398	21895	1	1	1	1	1	1	1	0	0	0	0	0	1	1	0	0	0	0	0	Mozambique Global COVID-19 Trends and Impact Survey	http://ghdx.healthdata.org/record/mozambique-global-covid-19-trends-and-impact-survey	Facebook Data for Good	https://covid-survey.dataforgood.fb.com/#3/35/-75	Facebook Data for Good COVID-19 Surveys, Global COVID-19 Trends and Impact Survey	Mozambique	Survey	20-Apr	A representative sample of Facebook users from over 200 countries are invited, on a daily basis, to report on topics including; symptoms, social distancing behavior, vaccine acceptance, mental health issues, and financial constraints. Facebook provides weights to reduce nonresponse and coverage bias. Data is released at both country and region-level via a daily updated public API and dashboards. …	Facebook, University of Maryland. Mozambique Global COVID-19 Trends and Impact Survey. Menlo Park, United States of America: Facebook Data for Good, 2020.	gender	male/female	Other
481590	Malaysia Global COVID-19 Trends and Impact Survey	University of Maryland Social Data Science Center Global COVID-19 Trends and Impact Survey in partnership with Facebook	MYS	NA	Survey	18	75	2020-04	2021-09	93175	104697	1	1	1	1	1	1	1	0	0	0	0	0	1	1	0	0	0	0	0	Malaysia Global COVID-19 Trends and Impact Survey	http://ghdx.healthdata.org/record/malaysia-global-covid-19-trends-and-impact-survey	Facebook Data for Good	https://covid-survey.dataforgood.fb.com/#3/35/-75	Facebook Data for Good COVID-19 Surveys, Global COVID-19 Trends and Impact Survey	Malaysia	Survey	20-Apr	A representative sample of Facebook users from over 200 countries are invited, on a daily basis, to report on topics including; symptoms, social distancing behavior, vaccine acceptance, mental health issues, and financial constraints. Facebook provides weights to reduce nonresponse and coverage bias. Data is released at both country and region-level via a daily updated public API and dashboards. …	Facebook, University of Maryland. Malaysia Global COVID-19 Trends and Impact Survey. Menlo Park, United States of America: Facebook Data for Good, 2020.	gender	male/female	Other
481594	Nigeria Global COVID-19 Trends and Impact Survey	University of Maryland Social Data Science Center Global COVID-19 Trends and Impact Survey in partnership with Facebook	NGA	NA	Survey	18	75	2020-04	2021-09	30146	90039	1	1	1	1	1	1	1	0	0	0	0	0	1	1	0	0	0	0	0	Nigeria Global COVID-19 Trends and Impact Survey	http://ghdx.healthdata.org/record/nigeria-global-covid-19-trends-and-impact-survey	Facebook Data for Good	https://covid-survey.dataforgood.fb.com/#3/35/-75	Facebook Data for Good COVID-19 Surveys, Global COVID-19 Trends and Impact Survey	Nigeria	Survey	20-Apr	A representative sample of Facebook users from over 200 countries are invited, on a daily basis, to report on topics including; symptoms, social distancing behavior, vaccine acceptance, mental health issues, and financial constraints. Facebook provides weights to reduce nonresponse and coverage bias. Data is released at both country and region-level via a daily updated public API and dashboards. …	Facebook, University of Maryland. Nigeria Global COVID-19 Trends and Impact Survey. Menlo Park, United States of America: Facebook Data for Good, 2020.	gender	male/female	Other
481595	Nicaragua Global COVID-19 Trends and Impact Survey	University of Maryland Social Data Science Center Global COVID-19 Trends and Impact Survey in partnership with Facebook	NIC	NA	Survey	18	75	2020-04	2021-09	52404	52047	1	1	1	1	1	1	1	0	0	0	0	0	1	1	0	0	0	0	0	Nicaragua Global COVID-19 Trends and Impact Survey	http://ghdx.healthdata.org/record/nicaragua-global-covid-19-trends-and-impact-survey	Facebook Data for Good	https://covid-survey.dataforgood.fb.com/#3/35/-75	Facebook Data for Good COVID-19 Surveys, Global COVID-19 Trends and Impact Survey	Nicaragua	Survey	20-Apr	A representative sample of Facebook users from over 200 countries are invited, on a daily basis, to report on topics including; symptoms, social distancing behavior, vaccine acceptance, mental health issues, and financial constraints. Facebook provides weights to reduce nonresponse and coverage bias. Data is released at both country and region-level via a daily updated public API and dashboards. …	Facebook, University of Maryland. Nicaragua Global COVID-19 Trends and Impact Survey. Menlo Park, United States of America: Facebook Data for Good, 2020.	gender	male/female	Other
481596	Belgium Global COVID-19 Trends and Impact Survey	University of Maryland Social Data Science Center Global COVID-19 Trends and Impact Survey in partnership with Facebook	BEL	NA	Survey	18	75	2020-04	2021-09	66403	55199	1	1	1	1	1	1	1	0	0	0	0	0	1	1	0	0	0	0	0	Belgium Global COVID-19 Trends and Impact Survey	http://ghdx.healthdata.org/record/belgium-global-covid-19-trends-and-impact-survey	Facebook Data for Good	https://covid-survey.dataforgood.fb.com/#3/35/-75	Facebook Data for Good COVID-19 Surveys, Global COVID-19 Trends and Impact Survey	Belgium	Survey	20-Apr	A representative sample of Facebook users from over 200 countries are invited, on a daily basis, to report on topics including; symptoms, social distancing behavior, vaccine acceptance, mental health issues, and financial constraints. Facebook provides weights to reduce nonresponse and coverage bias. Data is released at both country and region-level via a daily updated public API and dashboards. …	Facebook, University of Maryland. Belgium Global COVID-19 Trends and Impact Survey. Menlo Park, United States of America: Facebook Data for Good, 2020.	gender	male/female	Other
481599	Bangladesh Global COVID-19 Trends and Impact Survey	University of Maryland Social Data Science Center Global COVID-19 Trends and Impact Survey in partnership with Facebook	BGD	NA	Survey	18	75	2020-04	2021-09	16823	81402	1	1	1	1	1	1	1	0	0	0	0	0	1	1	0	0	0	0	0	Bangladesh Global COVID-19 Trends and Impact Survey	http://ghdx.healthdata.org/record/bangladesh-global-covid-19-trends-and-impact-survey	Facebook Data for Good	https://covid-survey.dataforgood.fb.com/#3/35/-75	Facebook Data for Good COVID-19 Surveys, Global COVID-19 Trends and Impact Survey	Bangladesh	Survey	20-Apr	A representative sample of Facebook users from over 200 countries are invited, on a daily basis, to report on topics including; symptoms, social distancing behavior, vaccine acceptance, mental health issues, and financial constraints. Facebook provides weights to reduce nonresponse and coverage bias. Data is released at both country and region-level via a daily updated public API and dashboards. …	Facebook, University of Maryland. Bangladesh Global COVID-19 Trends and Impact Survey. Menlo Park, United States of America: Facebook Data for Good, 2020.	gender	male/female	Other
481600	Bulgaria Global COVID-19 Trends and Impact Survey	University of Maryland Social Data Science Center Global COVID-19 Trends and Impact Survey in partnership with Facebook	BGR	NA	Survey	18	75	2020-04	2021-09	57590	47577	1	1	1	1	1	1	1	0	0	0	0	0	1	1	0	0	0	0	0	Bulgaria Global COVID-19 Trends and Impact Survey	http://ghdx.healthdata.org/record/bulgaria-global-covid-19-trends-and-impact-survey	Facebook Data for Good	https://covid-survey.dataforgood.fb.com/#3/35/-75	Facebook Data for Good COVID-19 Surveys, Global COVID-19 Trends and Impact Survey	Bulgaria	Survey	20-Apr	A representative sample of Facebook users from over 200 countries are invited, on a daily basis, to report on topics including; symptoms, social distancing behavior, vaccine acceptance, mental health issues, and financial constraints. Facebook provides weights to reduce nonresponse and coverage bias. Data is released at both country and region-level via a daily updated public API and dashboards. …	Facebook, University of Maryland. Bulgaria Global COVID-19 Trends and Impact Survey. Menlo Park, United States of America: Facebook Data for Good, 2020.	gender	male/female	Other
481603	Bosnia and Herzegovina Global COVID-19 Trends and Impact Survey	University of Maryland Social Data Science Center Global COVID-19 Trends and Impact Survey in partnership with Facebook	BIH	NA	Survey	18	75	2020-04	2021-09	20235	19069	1	1	1	1	1	1	1	0	0	0	0	0	1	1	0	0	0	0	0	Bosnia and Herzegovina Global COVID-19 Trends and Impact Survey	http://ghdx.healthdata.org/record/bosnia-and-herzegovina-global-covid-19-trends-and-impact-survey	Facebook Data for Good	https://covid-survey.dataforgood.fb.com/#3/35/-75	Facebook Data for Good COVID-19 Surveys, Global COVID-19 Trends and Impact Survey	Bosnia and Herzegovina	Survey	20-Apr	A representative sample of Facebook users from over 200 countries are invited, on a daily basis, to report on topics including; symptoms, social distancing behavior, vaccine acceptance, mental health issues, and financial constraints. Facebook provides weights to reduce nonresponse and coverage bias. Data is released at both country and region-level via a daily updated public API and dashboards. …	Facebook, University of Maryland. Bosnia and Herzegovina Global COVID-19 Trends and Impact Survey. Menlo Park, United States of America: Facebook Data for Good, 2020.	gender	male/female	Other
481604	Belarus Global COVID-19 Trends and Impact Survey	University of Maryland Social Data Science Center Global COVID-19 Trends and Impact Survey in partnership with Facebook	BLR	NA	Survey	18	75	2020-04	2021-09	40539	26480	1	1	1	1	1	1	1	0	0	0	0	0	1	1	0	0	0	0	0	Belarus Global COVID-19 Trends and Impact Survey	http://ghdx.healthdata.org/record/belarus-global-covid-19-trends-and-impact-survey	Facebook Data for Good	https://covid-survey.dataforgood.fb.com/#3/35/-75	Facebook Data for Good COVID-19 Surveys, Global COVID-19 Trends and Impact Survey	Belarus	Survey	20-Apr	A representative sample of Facebook users from over 200 countries are invited, on a daily basis, to report on topics including; symptoms, social distancing behavior, vaccine acceptance, mental health issues, and financial constraints. Facebook provides weights to reduce nonresponse and coverage bias. Data is released at both country and region-level via a daily updated public API and dashboards. …	Facebook, University of Maryland. Belarus Global COVID-19 Trends and Impact Survey. Menlo Park, United States of America: Facebook Data for Good, 2020.	gender	male/female	Other
481607	Bolivia Global COVID-19 Trends and Impact Survey	University of Maryland Social Data Science Center Global COVID-19 Trends and Impact Survey in partnership with Facebook	BOL	NA	Survey	18	75	2020-04	2021-09	76228	81048	1	1	1	1	1	1	1	0	0	0	0	0	1	1	0	0	0	0	0	Bolivia Global COVID-19 Trends and Impact Survey	http://ghdx.healthdata.org/record/bolivia-global-covid-19-trends-and-impact-survey	Facebook Data for Good	https://covid-survey.dataforgood.fb.com/#3/35/-75	Facebook Data for Good COVID-19 Surveys, Global COVID-19 Trends and Impact Survey	Bolivia	Survey	20-Apr	A representative sample of Facebook users from over 200 countries are invited, on a daily basis, to report on topics including; symptoms, social distancing behavior, vaccine acceptance, mental health issues, and financial constraints. Facebook provides weights to reduce nonresponse and coverage bias. Data is released at both country and region-level via a daily updated public API and dashboards. …	Facebook, University of Maryland. Bolivia Global COVID-19 Trends and Impact Survey. Menlo Park, United States of America: Facebook Data for Good, 2020.	gender	male/female	Other
481609	Netherlands Global COVID-19 Trends and Impact Survey	University of Maryland Social Data Science Center Global COVID-19 Trends and Impact Survey in partnership with Facebook	NLD	NA	Survey	18	75	2020-04	2021-09	116113	108416	1	1	1	1	1	1	1	0	0	0	0	0	1	1	0	0	0	0	0	Netherlands Global COVID-19 Trends and Impact Survey	http://ghdx.healthdata.org/record/netherlands-global-covid-19-trends-and-impact-survey	Facebook Data for Good	https://covid-survey.dataforgood.fb.com/#3/35/-75	Facebook Data for Good COVID-19 Surveys, Global COVID-19 Trends and Impact Survey	Netherlands	Survey	20-Apr	A representative sample of Facebook users from over 200 countries are invited, on a daily basis, to report on topics including; symptoms, social distancing behavior, vaccine acceptance, mental health issues, and financial constraints. Facebook provides weights to reduce nonresponse and coverage bias. Data is released at both country and region-level via a daily updated public API and dashboards. …	Facebook, University of Maryland. Netherlands Global COVID-19 Trends and Impact Survey. Menlo Park, United States of America: Facebook Data for Good, 2020.	gender	male/female	Other
481610	Brazil Global COVID-19 Trends and Impact Survey	University of Maryland Social Data Science Center Global COVID-19 Trends and Impact Survey in partnership with Facebook	BRA	NA	Survey	18	75	2020-04	2021-09	171678	166167	1	1	1	1	1	1	1	0	0	0	0	0	1	1	0	0	0	0	0	Brazil Global COVID-19 Trends and Impact Survey	http://ghdx.healthdata.org/record/brazil-global-covid-19-trends-and-impact-survey	Facebook Data for Good	https://covid-survey.dataforgood.fb.com/#3/35/-75	Facebook Data for Good COVID-19 Surveys, Global COVID-19 Trends and Impact Survey	Brazil	Survey	20-Apr	A representative sample of Facebook users from over 200 countries are invited, on a daily basis, to report on topics including; symptoms, social distancing behavior, vaccine acceptance, mental health issues, and financial constraints. Facebook provides weights to reduce nonresponse and coverage bias. Data is released at both country and region-level via a daily updated public API and dashboards. …	Facebook, University of Maryland. Brazil Global COVID-19 Trends and Impact Survey. Menlo Park, United States of America: Facebook Data for Good, 2020.	gender	male/female	Other
481611	Norway Global COVID-19 Trends and Impact Survey	University of Maryland Social Data Science Center Global COVID-19 Trends and Impact Survey in partnership with Facebook	NOR	NA	Survey	18	75	2020-04	2021-09	100820	90168	1	1	1	1	1	1	1	0	0	0	0	0	1	1	0	0	0	0	0	Norway Global COVID-19 Trends and Impact Survey	http://ghdx.healthdata.org/record/norway-global-covid-19-trends-and-impact-survey	Facebook Data for Good	https://covid-survey.dataforgood.fb.com/#3/35/-75	Facebook Data for Good COVID-19 Surveys, Global COVID-19 Trends and Impact Survey	Norway	Survey	20-Apr	A representative sample of Facebook users from over 200 countries are invited, on a daily basis, to report on topics including; symptoms, social distancing behavior, vaccine acceptance, mental health issues, and financial constraints. Facebook provides weights to reduce nonresponse and coverage bias. Data is released at both country and region-level via a daily updated public API and dashboards. …	Facebook, University of Maryland. Norway Global COVID-19 Trends and Impact Survey. Menlo Park, United States of America: Facebook Data for Good, 2020.	gender	male/female	Other
481613	Nepal Global COVID-19 Trends and Impact Survey	University of Maryland Social Data Science Center Global COVID-19 Trends and Impact Survey in partnership with Facebook	NPL	NA	Survey	18	75	2020-04	2021-09	30074	72361	1	1	1	1	1	1	1	0	0	0	0	0	1	1	0	0	0	0	0	Nepal Global COVID-19 Trends and Impact Survey	http://ghdx.healthdata.org/record/nepal-global-covid-19-trends-and-impact-survey	Facebook Data for Good	https://covid-survey.dataforgood.fb.com/#3/35/-75	Facebook Data for Good COVID-19 Surveys, Global COVID-19 Trends and Impact Survey	Nepal	Survey	20-Apr	A representative sample of Facebook users from over 200 countries are invited, on a daily basis, to report on topics including; symptoms, social distancing behavior, vaccine acceptance, mental health issues, and financial constraints. Facebook provides weights to reduce nonresponse and coverage bias. Data is released at both country and region-level via a daily updated public API and dashboards. …	Facebook, University of Maryland. Nepal Global COVID-19 Trends and Impact Survey. Menlo Park, United States of America: Facebook Data for Good, 2020.	gender	male/female	Other
481618	Canada Global COVID-19 Trends and Impact Survey	University of Maryland Social Data Science Center Global COVID-19 Trends and Impact Survey in partnership with Facebook	CAN	NA	Survey	18	75	2020-04	2021-09	139199	118410	1	1	1	1	1	1	1	0	0	0	0	0	1	1	0	0	0	0	0	Canada Global COVID-19 Trends and Impact Survey	http://ghdx.healthdata.org/record/canada-global-covid-19-trends-and-impact-survey	Facebook Data for Good	https://covid-survey.dataforgood.fb.com/#3/35/-75	Facebook Data for Good COVID-19 Surveys, Global COVID-19 Trends and Impact Survey	Canada	Survey	20-Apr	A representative sample of Facebook users from over 200 countries are invited, on a daily basis, to report on topics including; symptoms, social distancing behavior, vaccine acceptance, mental health issues, and financial constraints. Facebook provides weights to reduce nonresponse and coverage bias. Data is released at both country and region-level via a daily updated public API and dashboards. …	Facebook, University of Maryland. Canada Global COVID-19 Trends and Impact Survey. Menlo Park, United States of America: Facebook Data for Good, 2020.	gender	male/female	Other
481619	Switzerland Global COVID-19 Trends and Impact Survey	University of Maryland Social Data Science Center Global COVID-19 Trends and Impact Survey in partnership with Facebook	CHE	NA	Survey	18	75	2020-04	2021-09	91224	81663	1	1	1	1	1	1	1	0	0	0	0	0	1	1	0	0	0	0	0	Switzerland Global COVID-19 Trends and Impact Survey	http://ghdx.healthdata.org/record/switzerland-global-covid-19-trends-and-impact-survey	Facebook Data for Good	https://covid-survey.dataforgood.fb.com/#3/35/-75	Facebook Data for Good COVID-19 Surveys, Global COVID-19 Trends and Impact Survey	Switzerland	Survey	20-Apr	A representative sample of Facebook users from over 200 countries are invited, on a daily basis, to report on topics including; symptoms, social distancing behavior, vaccine acceptance, mental health issues, and financial constraints. Facebook provides weights to reduce nonresponse and coverage bias. Data is released at both country and region-level via a daily updated public API and dashboards. …	Facebook, University of Maryland. Switzerland Global COVID-19 Trends and Impact Survey. Menlo Park, United States of America: Facebook Data for Good, 2020.	gender	male/female	Other
481621	Chile Global COVID-19 Trends and Impact Survey	University of Maryland Social Data Science Center Global COVID-19 Trends and Impact Survey in partnership with Facebook	CHL	NA	Survey	18	75	2020-04	2021-09	123581	105123	1	1	1	1	1	1	1	0	0	0	0	0	1	1	0	0	0	0	0	Chile Global COVID-19 Trends and Impact Survey	http://ghdx.healthdata.org/record/chile-global-covid-19-trends-and-impact-survey	Facebook Data for Good	https://covid-survey.dataforgood.fb.com/#3/35/-75	Facebook Data for Good COVID-19 Surveys, Global COVID-19 Trends and Impact Survey	Chile	Survey	20-Apr	A representative sample of Facebook users from over 200 countries are invited, on a daily basis, to report on topics including; symptoms, social distancing behavior, vaccine acceptance, mental health issues, and financial constraints. Facebook provides weights to reduce nonresponse and coverage bias. Data is released at both country and region-level via a daily updated public API and dashboards. …	Facebook, University of Maryland. Chile Global COVID-19 Trends and Impact Survey. Menlo Park, United States of America: Facebook Data for Good, 2020.	gender	male/female	Other
481622	New Zealand Global COVID-19 Trends and Impact Survey	University of Maryland Social Data Science Center Global COVID-19 Trends and Impact Survey in partnership with Facebook	NZL	NA	Survey	18	75	2020-04	2021-09	90679	61197	1	1	1	1	1	1	1	0	0	0	0	0	1	1	0	0	0	0	0	New Zealand Global COVID-19 Trends and Impact Survey	http://ghdx.healthdata.org/record/new-zealand-global-covid-19-trends-and-impact-survey	Facebook Data for Good	https://covid-survey.dataforgood.fb.com/#3/35/-75	Facebook Data for Good COVID-19 Surveys, Global COVID-19 Trends and Impact Survey	New Zealand	Survey	20-Apr	A representative sample of Facebook users from over 200 countries are invited, on a daily basis, to report on topics including; symptoms, social distancing behavior, vaccine acceptance, mental health issues, and financial constraints. Facebook provides weights to reduce nonresponse and coverage bias. Data is released at both country and region-level via a daily updated public API and dashboards. …	Facebook, University of Maryland. New Zealand Global COVID-19 Trends and Impact Survey. Menlo Park, United States of America: Facebook Data for Good, 2020.	gender	male/female	Other
481623	C�te d'Ivoire Global COVID-19 Trends and Impact Survey	University of Maryland Social Data Science Center Global COVID-19 Trends and Impact Survey in partnership with Facebook	CIV	NA	Survey	18	75	2020-04	2021-09	5485	22104	1	1	1	1	1	1	1	0	0	0	0	0	1	1	0	0	0	0	0	C�te d'Ivoire Global COVID-19 Trends and Impact Survey	http://ghdx.healthdata.org/record/c%CC%ABte-divoire-global-covid-19-trends-and-impact-survey	Facebook Data for Good	https://covid-survey.dataforgood.fb.com/#3/35/-75	Facebook Data for Good COVID-19 Surveys, Global COVID-19 Trends and Impact Survey	C�te d'Ivoire	Survey	20-Apr	A representative sample of Facebook users from over 200 countries are invited, on a daily basis, to report on topics including; symptoms, social distancing behavior, vaccine acceptance, mental health issues, and financial constraints. Facebook provides weights to reduce nonresponse and coverage bias. Data is released at both country and region-level via a daily updated public API and dashboards. …	Facebook, University of Maryland. C�te d'Ivoire Global COVID-19 Trends and Impact Survey. Menlo Park, United States of America: Facebook Data for Good, 2020.	gender	male/female	Other
481624	Oman Global COVID-19 Trends and Impact Survey	University of Maryland Social Data Science Center Global COVID-19 Trends and Impact Survey in partnership with Facebook	OMN	NA	Survey	18	75	2020-04	2021-09	4730	14200	1	1	1	1	1	1	1	0	0	0	0	0	1	1	0	0	0	0	0	Oman Global COVID-19 Trends and Impact Survey	http://ghdx.healthdata.org/record/oman-global-covid-19-trends-and-impact-survey	Facebook Data for Good	https://covid-survey.dataforgood.fb.com/#3/35/-75	Facebook Data for Good COVID-19 Surveys, Global COVID-19 Trends and Impact Survey	Oman	Survey	20-Apr	A representative sample of Facebook users from over 200 countries are invited, on a daily basis, to report on topics including; symptoms, social distancing behavior, vaccine acceptance, mental health issues, and financial constraints. Facebook provides weights to reduce nonresponse and coverage bias. Data is released at both country and region-level via a daily updated public API and dashboards. …	Facebook, University of Maryland. Oman Global COVID-19 Trends and Impact Survey. Menlo Park, United States of America: Facebook Data for Good, 2020.	gender	male/female	Other
481625	Cameroon Global COVID-19 Trends and Impact Survey	University of Maryland Social Data Science Center Global COVID-19 Trends and Impact Survey in partnership with Facebook	CMR	NA	Survey	18	75	2020-04	2021-09	5634	14993	1	1	1	1	1	1	1	0	0	0	0	0	1	1	0	0	0	0	0	Cameroon Global COVID-19 Trends and Impact Survey	http://ghdx.healthdata.org/record/cameroon-global-covid-19-trends-and-impact-survey	Facebook Data for Good	https://covid-survey.dataforgood.fb.com/#3/35/-75	Facebook Data for Good COVID-19 Surveys, Global COVID-19 Trends and Impact Survey	Cameroon	Survey	20-Apr	A representative sample of Facebook users from over 200 countries are invited, on a daily basis, to report on topics including; symptoms, social distancing behavior, vaccine acceptance, mental health issues, and financial constraints. Facebook provides weights to reduce nonresponse and coverage bias. Data is released at both country and region-level via a daily updated public API and dashboards. …	Facebook, University of Maryland. Cameroon Global COVID-19 Trends and Impact Survey. Menlo Park, United States of America: Facebook Data for Good, 2020.	gender	male/female	Other
481626	Democratic Republic of the Congo Global COVID-19 Trends and Impact Survey	University of Maryland Social Data Science Center Global COVID-19 Trends and Impact Survey in partnership with Facebook	COD	NA	Survey	18	75	2020-04	2021-09	1118	8306	1	1	1	1	1	1	1	0	0	0	0	0	1	1	0	0	0	0	0	Democratic Republic of the Congo Global COVID-19 Trends and Impact Survey	http://ghdx.healthdata.org/record/democratic-republic-congo-global-covid-19-trends-and-impact-survey	Facebook Data for Good	https://covid-survey.dataforgood.fb.com/#3/35/-75	Facebook Data for Good COVID-19 Surveys, Global COVID-19 Trends and Impact Survey	Democratic Republic of the Congo	Survey	20-Apr	A representative sample of Facebook users from over 200 countries are invited, on a daily basis, to report on topics including; symptoms, social distancing behavior, vaccine acceptance, mental health issues, and financial constraints. Facebook provides weights to reduce nonresponse and coverage bias. Data is released at both country and region-level via a daily updated public API and dashboards. …	Facebook, University of Maryland. Democratic Republic of the Congo Global COVID-19 Trends and Impact Survey. Menlo Park, United States of America: Facebook Data for Good, 2020.	gender	male/female	Other
481629	Colombia Global COVID-19 Trends and Impact Survey	University of Maryland Social Data Science Center Global COVID-19 Trends and Impact Survey in partnership with Facebook	COL	NA	Survey	18	75	2020-04	2021-09	141171	137625	1	1	1	1	1	1	1	0	0	0	0	0	1	1	0	0	0	0	0	Colombia Global COVID-19 Trends and Impact Survey	http://ghdx.healthdata.org/record/colombia-global-covid-19-trends-and-impact-survey	Facebook Data for Good	https://covid-survey.dataforgood.fb.com/#3/35/-75	Facebook Data for Good COVID-19 Surveys, Global COVID-19 Trends and Impact Survey	Colombia	Survey	20-Apr	A representative sample of Facebook users from over 200 countries are invited, on a daily basis, to report on topics including; symptoms, social distancing behavior, vaccine acceptance, mental health issues, and financial constraints. Facebook provides weights to reduce nonresponse and coverage bias. Data is released at both country and region-level via a daily updated public API and dashboards. …	Facebook, University of Maryland. Colombia Global COVID-19 Trends and Impact Survey. Menlo Park, United States of America: Facebook Data for Good, 2020.	gender	male/female	Other
481631	Pakistan Global COVID-19 Trends and Impact Survey	University of Maryland Social Data Science Center Global COVID-19 Trends and Impact Survey in partnership with Facebook	PAK	NA	Survey	18	75	2020-04	2021-09	42037	102716	1	1	1	1	1	1	1	0	0	0	0	0	1	1	0	0	0	0	0	Pakistan Global COVID-19 Trends and Impact Survey	http://ghdx.healthdata.org/record/pakistan-global-covid-19-trends-and-impact-survey	Facebook Data for Good	https://covid-survey.dataforgood.fb.com/#3/35/-75	Facebook Data for Good COVID-19 Surveys, Global COVID-19 Trends and Impact Survey	Pakistan	Survey	20-Apr	A representative sample of Facebook users from over 200 countries are invited, on a daily basis, to report on topics including; symptoms, social distancing behavior, vaccine acceptance, mental health issues, and financial constraints. Facebook provides weights to reduce nonresponse and coverage bias. Data is released at both country and region-level via a daily updated public API and dashboards. …	Facebook, University of Maryland. Pakistan Global COVID-19 Trends and Impact Survey. Menlo Park, United States of America: Facebook Data for Good, 2020.	gender	male/female	Other
481633	Costa Rica Global COVID-19 Trends and Impact Survey	University of Maryland Social Data Science Center Global COVID-19 Trends and Impact Survey in partnership with Facebook	CRI	NA	Survey	18	75	2020-04	2021-09	82351	74539	1	1	1	1	1	1	1	0	0	0	0	0	1	1	0	0	0	0	0	Costa Rica Global COVID-19 Trends and Impact Survey	http://ghdx.healthdata.org/record/costa-rica-global-covid-19-trends-and-impact-survey	Facebook Data for Good	https://covid-survey.dataforgood.fb.com/#3/35/-75	Facebook Data for Good COVID-19 Surveys, Global COVID-19 Trends and Impact Survey	Costa Rica	Survey	20-Apr	A representative sample of Facebook users from over 200 countries are invited, on a daily basis, to report on topics including; symptoms, social distancing behavior, vaccine acceptance, mental health issues, and financial constraints. Facebook provides weights to reduce nonresponse and coverage bias. Data is released at both country and region-level via a daily updated public API and dashboards. …	Facebook, University of Maryland. Costa Rica Global COVID-19 Trends and Impact Survey. Menlo Park, United States of America: Facebook Data for Good, 2020.	gender	male/female	Other
481635	Czechia Global COVID-19 Trends and Impact Survey	University of Maryland Social Data Science Center Global COVID-19 Trends and Impact Survey in partnership with Facebook	CZE	NA	Survey	18	75	2020-04	2021-09	90852	74780	1	1	1	1	1	1	1	0	0	0	0	0	1	1	0	0	0	0	0	Czechia Global COVID-19 Trends and Impact Survey	http://ghdx.healthdata.org/record/czechia-global-covid-19-trends-and-impact-survey	Facebook Data for Good	https://covid-survey.dataforgood.fb.com/#3/35/-75	Facebook Data for Good COVID-19 Surveys, Global COVID-19 Trends and Impact Survey	Czechia	Survey	20-Apr	A representative sample of Facebook users from over 200 countries are invited, on a daily basis, to report on topics including; symptoms, social distancing behavior, vaccine acceptance, mental health issues, and financial constraints. Facebook provides weights to reduce nonresponse and coverage bias. Data is released at both country and region-level via a daily updated public API and dashboards. …	Facebook, University of Maryland. Czechia Global COVID-19 Trends and Impact Survey. Menlo Park, United States of America: Facebook Data for Good, 2020.	gender	male/female	Other
481641	Panama Global COVID-19 Trends and Impact Survey	University of Maryland Social Data Science Center Global COVID-19 Trends and Impact Survey in partnership with Facebook	PAN	NA	Survey	18	75	2020-04	2021-09	43095	35390	1	1	1	1	1	1	1	0	0	0	0	0	1	1	0	0	0	0	0	Panama Global COVID-19 Trends and Impact Survey	http://ghdx.healthdata.org/record/panama-global-covid-19-trends-and-impact-survey	Facebook Data for Good	https://covid-survey.dataforgood.fb.com/#3/35/-75	Facebook Data for Good COVID-19 Surveys, Global COVID-19 Trends and Impact Survey	Panama	Survey	20-Apr	A representative sample of Facebook users from over 200 countries are invited, on a daily basis, to report on topics including; symptoms, social distancing behavior, vaccine acceptance, mental health issues, and financial constraints. Facebook provides weights to reduce nonresponse and coverage bias. Data is released at both country and region-level via a daily updated public API and dashboards. …	Facebook, University of Maryland. Panama Global COVID-19 Trends and Impact Survey. Menlo Park, United States of America: Facebook Data for Good, 2020.	gender	male/female	Other
481642	Germany Global COVID-19 Trends and Impact Survey	University of Maryland Social Data Science Center Global COVID-19 Trends and Impact Survey in partnership with Facebook	DEU	NA	Survey	18	75	2020-04	2021-09	184694	180350	1	1	1	1	1	1	1	0	0	0	0	0	1	1	0	0	0	0	0	Germany Global COVID-19 Trends and Impact Survey	http://ghdx.healthdata.org/record/germany-global-covid-19-trends-and-impact-survey	Facebook Data for Good	https://covid-survey.dataforgood.fb.com/#3/35/-75	Facebook Data for Good COVID-19 Surveys, Global COVID-19 Trends and Impact Survey	Germany	Survey	20-Apr	A representative sample of Facebook users from over 200 countries are invited, on a daily basis, to report on topics including; symptoms, social distancing behavior, vaccine acceptance, mental health issues, and financial constraints. Facebook provides weights to reduce nonresponse and coverage bias. Data is released at both country and region-level via a daily updated public API and dashboards. …	Facebook, University of Maryland. Germany Global COVID-19 Trends and Impact Survey. Menlo Park, United States of America: Facebook Data for Good, 2020.	gender	male/female	Other
481644	Peru Global COVID-19 Trends and Impact Survey	University of Maryland Social Data Science Center Global COVID-19 Trends and Impact Survey in partnership with Facebook	PER	NA	Survey	18	75	2020-04	2021-09	110355	114380	1	1	1	1	1	1	1	0	0	0	0	0	1	1	0	0	0	0	0	Peru Global COVID-19 Trends and Impact Survey	http://ghdx.healthdata.org/record/peru-global-covid-19-trends-and-impact-survey	Facebook Data for Good	https://covid-survey.dataforgood.fb.com/#3/35/-75	Facebook Data for Good COVID-19 Surveys, Global COVID-19 Trends and Impact Survey	Peru	Survey	20-Apr	A representative sample of Facebook users from over 200 countries are invited, on a daily basis, to report on topics including; symptoms, social distancing behavior, vaccine acceptance, mental health issues, and financial constraints. Facebook provides weights to reduce nonresponse and coverage bias. Data is released at both country and region-level via a daily updated public API and dashboards. …	Facebook, University of Maryland. Peru Global COVID-19 Trends and Impact Survey. Menlo Park, United States of America: Facebook Data for Good, 2020.	gender	male/female	Other
481646	Denmark Global COVID-19 Trends and Impact Survey	University of Maryland Social Data Science Center Global COVID-19 Trends and Impact Survey in partnership with Facebook	DNK	NA	Survey	18	75	2020-04	2021-09	106322	89436	1	1	1	1	1	1	1	0	0	0	0	0	1	1	0	0	0	0	0	Denmark Global COVID-19 Trends and Impact Survey	http://ghdx.healthdata.org/record/denmark-global-covid-19-trends-and-impact-survey	Facebook Data for Good	https://covid-survey.dataforgood.fb.com/#3/35/-75	Facebook Data for Good COVID-19 Surveys, Global COVID-19 Trends and Impact Survey	Denmark	Survey	20-Apr	A representative sample of Facebook users from over 200 countries are invited, on a daily basis, to report on topics including; symptoms, social distancing behavior, vaccine acceptance, mental health issues, and financial constraints. Facebook provides weights to reduce nonresponse and coverage bias. Data is released at both country and region-level via a daily updated public API and dashboards. …	Facebook, University of Maryland. Denmark Global COVID-19 Trends and Impact Survey. Menlo Park, United States of America: Facebook Data for Good, 2020.	gender	male/female	Other
481647	Philippines Global COVID-19 Trends and Impact Survey	University of Maryland Social Data Science Center Global COVID-19 Trends and Impact Survey in partnership with Facebook	PHL	NA	Survey	18	75	2020-04	2021-09	131725	120820	1	1	1	1	1	1	1	0	0	0	0	0	1	1	0	0	0	0	0	Philippines Global COVID-19 Trends and Impact Survey	http://ghdx.healthdata.org/record/philippines-global-covid-19-trends-and-impact-survey	Facebook Data for Good	https://covid-survey.dataforgood.fb.com/#3/35/-75	Facebook Data for Good COVID-19 Surveys, Global COVID-19 Trends and Impact Survey	Philippines	Survey	20-Apr	A representative sample of Facebook users from over 200 countries are invited, on a daily basis, to report on topics including; symptoms, social distancing behavior, vaccine acceptance, mental health issues, and financial constraints. Facebook provides weights to reduce nonresponse and coverage bias. Data is released at both country and region-level via a daily updated public API and dashboards. …	Facebook, University of Maryland. Philippines Global COVID-19 Trends and Impact Survey. Menlo Park, United States of America: Facebook Data for Good, 2020.	gender	male/female	Other
481648	Dominican Republic Global COVID-19 Trends and Impact Survey	University of Maryland Social Data Science Center Global COVID-19 Trends and Impact Survey in partnership with Facebook	DOM	NA	Survey	18	75	2020-04	2021-09	60512	54952	1	1	1	1	1	1	1	0	0	0	0	0	1	1	0	0	0	0	0	Dominican Republic Global COVID-19 Trends and Impact Survey	http://ghdx.healthdata.org/record/dominican-republic-global-covid-19-trends-and-impact-survey	Facebook Data for Good	https://covid-survey.dataforgood.fb.com/#3/35/-75	Facebook Data for Good COVID-19 Surveys, Global COVID-19 Trends and Impact Survey	Dominican Republic	Survey	20-Apr	A representative sample of Facebook users from over 200 countries are invited, on a daily basis, to report on topics including; symptoms, social distancing behavior, vaccine acceptance, mental health issues, and financial constraints. Facebook provides weights to reduce nonresponse and coverage bias. Data is released at both country and region-level via a daily updated public API and dashboards. …	Facebook, University of Maryland. Dominican Republic Global COVID-19 Trends and Impact Survey. Menlo Park, United States of America: Facebook Data for Good, 2020.	gender	male/female	Other
481649	Algeria Global COVID-19 Trends and Impact Survey	University of Maryland Social Data Science Center Global COVID-19 Trends and Impact Survey in partnership with Facebook	DZA	NA	Survey	18	75	2020-04	2021-09	27198	57716	1	1	1	1	1	1	1	0	0	0	0	0	1	1	0	0	0	0	0	Algeria Global COVID-19 Trends and Impact Survey	http://ghdx.healthdata.org/record/algeria-global-covid-19-trends-and-impact-survey	Facebook Data for Good	https://covid-survey.dataforgood.fb.com/#3/35/-75	Facebook Data for Good COVID-19 Surveys, Global COVID-19 Trends and Impact Survey	Algeria	Survey	20-Apr	A representative sample of Facebook users from over 200 countries are invited, on a daily basis, to report on topics including; symptoms, social distancing behavior, vaccine acceptance, mental health issues, and financial constraints. Facebook provides weights to reduce nonresponse and coverage bias. Data is released at both country and region-level via a daily updated public API and dashboards. …	Facebook, University of Maryland. Algeria Global COVID-19 Trends and Impact Survey. Menlo Park, United States of America: Facebook Data for Good, 2020.	gender	male/female	Other
481650	Ecuador Global COVID-19 Trends and Impact Survey	University of Maryland Social Data Science Center Global COVID-19 Trends and Impact Survey in partnership with Facebook	ECU	NA	Survey	18	75	2020-04	2021-09	100317	104330	1	1	1	1	1	1	1	0	0	0	0	0	1	1	0	0	0	0	0	Ecuador Global COVID-19 Trends and Impact Survey	http://ghdx.healthdata.org/record/ecuador-global-covid-19-trends-and-impact-survey	Facebook Data for Good	https://covid-survey.dataforgood.fb.com/#3/35/-75	Facebook Data for Good COVID-19 Surveys, Global COVID-19 Trends and Impact Survey	Ecuador	Survey	20-Apr	A representative sample of Facebook users from over 200 countries are invited, on a daily basis, to report on topics including; symptoms, social distancing behavior, vaccine acceptance, mental health issues, and financial constraints. Facebook provides weights to reduce nonresponse and coverage bias. Data is released at both country and region-level via a daily updated public API and dashboards. …	Facebook, University of Maryland. Ecuador Global COVID-19 Trends and Impact Survey. Menlo Park, United States of America: Facebook Data for Good, 2020.	gender	male/female	Other
481651	Egypt Global COVID-19 Trends and Impact Survey	University of Maryland Social Data Science Center Global COVID-19 Trends and Impact Survey in partnership with Facebook	EGY	NA	Survey	18	75	2020-04	2021-09	88082	131486	1	1	1	1	1	1	1	0	0	0	0	0	1	1	0	0	0	0	0	Egypt Global COVID-19 Trends and Impact Survey	http://ghdx.healthdata.org/record/egypt-global-covid-19-trends-and-impact-survey	Facebook Data for Good	https://covid-survey.dataforgood.fb.com/#3/35/-75	Facebook Data for Good COVID-19 Surveys, Global COVID-19 Trends and Impact Survey	Egypt	Survey	20-Apr	A representative sample of Facebook users from over 200 countries are invited, on a daily basis, to report on topics including; symptoms, social distancing behavior, vaccine acceptance, mental health issues, and financial constraints. Facebook provides weights to reduce nonresponse and coverage bias. Data is released at both country and region-level via a daily updated public API and dashboards. …	Facebook, University of Maryland. Egypt Global COVID-19 Trends and Impact Survey. Menlo Park, United States of America: Facebook Data for Good, 2020.	gender	male/female	Other
481653	Spain Global COVID-19 Trends and Impact Survey	University of Maryland Social Data Science Center Global COVID-19 Trends and Impact Survey in partnership with Facebook	ESP	NA	Survey	18	75	2020-04	2021-09	178583	165329	1	1	1	1	1	1	1	0	0	0	0	0	1	1	0	0	0	0	0	Spain Global COVID-19 Trends and Impact Survey	http://ghdx.healthdata.org/record/spain-global-covid-19-trends-and-impact-survey	Facebook Data for Good	https://covid-survey.dataforgood.fb.com/#3/35/-75	Facebook Data for Good COVID-19 Surveys, Global COVID-19 Trends and Impact Survey	Spain	Survey	20-Apr	A representative sample of Facebook users from over 200 countries are invited, on a daily basis, to report on topics including; symptoms, social distancing behavior, vaccine acceptance, mental health issues, and financial constraints. Facebook provides weights to reduce nonresponse and coverage bias. Data is released at both country and region-level via a daily updated public API and dashboards. …	Facebook, University of Maryland. Spain Global COVID-19 Trends and Impact Survey. Menlo Park, United States of America: Facebook Data for Good, 2020.	gender	male/female	Other
481655	Ethiopia Global COVID-19 Trends and Impact Survey	University of Maryland Social Data Science Center Global COVID-19 Trends and Impact Survey in partnership with Facebook	ETH	NA	Survey	18	75	2020-04	2021-09	2803	27504	1	1	1	1	1	1	1	0	0	0	0	0	1	1	0	0	0	0	0	Ethiopia Global COVID-19 Trends and Impact Survey	http://ghdx.healthdata.org/record/ethiopia-global-covid-19-trends-and-impact-survey	Facebook Data for Good	https://covid-survey.dataforgood.fb.com/#3/35/-75	Facebook Data for Good COVID-19 Surveys, Global COVID-19 Trends and Impact Survey	Ethiopia	Survey	20-Apr	A representative sample of Facebook users from over 200 countries are invited, on a daily basis, to report on topics including; symptoms, social distancing behavior, vaccine acceptance, mental health issues, and financial constraints. Facebook provides weights to reduce nonresponse and coverage bias. Data is released at both country and region-level via a daily updated public API and dashboards. …	Facebook, University of Maryland. Ethiopia Global COVID-19 Trends and Impact Survey. Menlo Park, United States of America: Facebook Data for Good, 2020.	gender	male/female	Other
481656	Finland Global COVID-19 Trends and Impact Survey	University of Maryland Social Data Science Center Global COVID-19 Trends and Impact Survey in partnership with Facebook	FIN	NA	Survey	18	75	2020-04	2021-09	78054	58858	1	1	1	1	1	1	1	0	0	0	0	0	1	1	0	0	0	0	0	Finland Global COVID-19 Trends and Impact Survey	http://ghdx.healthdata.org/record/finland-global-covid-19-trends-and-impact-survey	Facebook Data for Good	https://covid-survey.dataforgood.fb.com/#3/35/-75	Facebook Data for Good COVID-19 Surveys, Global COVID-19 Trends and Impact Survey	Finland	Survey	20-Apr	A representative sample of Facebook users from over 200 countries are invited, on a daily basis, to report on topics including; symptoms, social distancing behavior, vaccine acceptance, mental health issues, and financial constraints. Facebook provides weights to reduce nonresponse and coverage bias. Data is released at both country and region-level via a daily updated public API and dashboards. …	Facebook, University of Maryland. Finland Global COVID-19 Trends and Impact Survey. Menlo Park, United States of America: Facebook Data for Good, 2020.	gender	male/female	Other
481658	France Global COVID-19 Trends and Impact Survey	University of Maryland Social Data Science Center Global COVID-19 Trends and Impact Survey in partnership with Facebook	FRA	NA	Survey	18	75	2020-04	2021-09	139342	123962	1	1	1	1	1	1	1	0	0	0	0	0	1	1	0	0	0	0	0	France Global COVID-19 Trends and Impact Survey	http://ghdx.healthdata.org/record/france-global-covid-19-trends-and-impact-survey	Facebook Data for Good	https://covid-survey.dataforgood.fb.com/#3/35/-75	Facebook Data for Good COVID-19 Surveys, Global COVID-19 Trends and Impact Survey	France	Survey	20-Apr	A representative sample of Facebook users from over 200 countries are invited, on a daily basis, to report on topics including; symptoms, social distancing behavior, vaccine acceptance, mental health issues, and financial constraints. Facebook provides weights to reduce nonresponse and coverage bias. Data is released at both country and region-level via a daily updated public API and dashboards. …	Facebook, University of Maryland. France Global COVID-19 Trends and Impact Survey. Menlo Park, United States of America: Facebook Data for Good, 2020.	gender	male/female	Other
481662	Poland Global COVID-19 Trends and Impact Survey	University of Maryland Social Data Science Center Global COVID-19 Trends and Impact Survey in partnership with Facebook	POL	NA	Survey	18	75	2020-04	2021-09	118403	110073	1	1	1	1	1	1	1	0	0	0	0	0	1	1	0	0	0	0	0	Poland Global COVID-19 Trends and Impact Survey	http://ghdx.healthdata.org/record/poland-global-covid-19-trends-and-impact-survey	Facebook Data for Good	https://covid-survey.dataforgood.fb.com/#3/35/-75	Facebook Data for Good COVID-19 Surveys, Global COVID-19 Trends and Impact Survey	Poland	Survey	20-Apr	A representative sample of Facebook users from over 200 countries are invited, on a daily basis, to report on topics including; symptoms, social distancing behavior, vaccine acceptance, mental health issues, and financial constraints. Facebook provides weights to reduce nonresponse and coverage bias. Data is released at both country and region-level via a daily updated public API and dashboards. …	Facebook, University of Maryland. Poland Global COVID-19 Trends and Impact Survey. Menlo Park, United States of America: Facebook Data for Good, 2020.	gender	male/female	Other
481664	Puerto Rico Global COVID-19 Trends and Impact Survey	University of Maryland Social Data Science Center Global COVID-19 Trends and Impact Survey in partnership with Facebook	PRI	NA	Survey	18	75	2020-04	2021-09	83723	63809	1	1	1	1	1	1	1	0	0	0	0	0	1	1	0	0	0	0	0	Puerto Rico Global COVID-19 Trends and Impact Survey	http://ghdx.healthdata.org/record/puerto-rico-global-covid-19-trends-and-impact-survey	Facebook Data for Good	https://covid-survey.dataforgood.fb.com/#3/35/-75	Facebook Data for Good COVID-19 Surveys, Global COVID-19 Trends and Impact Survey	United States of America, Puerto Rico	Survey	20-Apr	A representative sample of Facebook users from over 200 countries are invited, on a daily basis, to report on topics including; symptoms, social distancing behavior, vaccine acceptance, mental health issues, and financial constraints. Facebook provides weights to reduce nonresponse and coverage bias. Data is released at both country and region-level via a daily updated public API and dashboards. …	Facebook, University of Maryland. Puerto Rico Global COVID-19 Trends and Impact Survey. Menlo Park, United States of America: Facebook Data for Good, 2020.	gender	male/female	Other
481665	Portugal Global COVID-19 Trends and Impact Survey	University of Maryland Social Data Science Center Global COVID-19 Trends and Impact Survey in partnership with Facebook	PRT	NA	Survey	18	75	2020-04	2021-09	117810	105674	1	1	1	1	1	1	1	0	0	0	0	0	1	1	0	0	0	0	0	Portugal Global COVID-19 Trends and Impact Survey	http://ghdx.healthdata.org/record/portugal-global-covid-19-trends-and-impact-survey	Facebook Data for Good	https://covid-survey.dataforgood.fb.com/#3/35/-75	Facebook Data for Good COVID-19 Surveys, Global COVID-19 Trends and Impact Survey	Portugal	Survey	20-Apr	A representative sample of Facebook users from over 200 countries are invited, on a daily basis, to report on topics including; symptoms, social distancing behavior, vaccine acceptance, mental health issues, and financial constraints. Facebook provides weights to reduce nonresponse and coverage bias. Data is released at both country and region-level via a daily updated public API and dashboards. …	Facebook, University of Maryland. Portugal Global COVID-19 Trends and Impact Survey. Menlo Park, United States of America: Facebook Data for Good, 2020.	gender	male/female	Other
481667	Paraguay Global COVID-19 Trends and Impact Survey	University of Maryland Social Data Science Center Global COVID-19 Trends and Impact Survey in partnership with Facebook	PRY	NA	Survey	18	75	2020-04	2021-09	51620	46710	1	1	1	1	1	1	1	0	0	0	0	0	1	1	0	0	0	0	0	Paraguay Global COVID-19 Trends and Impact Survey	http://ghdx.healthdata.org/record/paraguay-global-covid-19-trends-and-impact-survey	Facebook Data for Good	https://covid-survey.dataforgood.fb.com/#3/35/-75	Facebook Data for Good COVID-19 Surveys, Global COVID-19 Trends and Impact Survey	Paraguay	Survey	20-Apr	A representative sample of Facebook users from over 200 countries are invited, on a daily basis, to report on topics including; symptoms, social distancing behavior, vaccine acceptance, mental health issues, and financial constraints. Facebook provides weights to reduce nonresponse and coverage bias. Data is released at both country and region-level via a daily updated public API and dashboards. …	Facebook, University of Maryland. Paraguay Global COVID-19 Trends and Impact Survey. Menlo Park, United States of America: Facebook Data for Good, 2020.	gender	male/female	Other
481668	Palestine Global COVID-19 Trends and Impact Survey	University of Maryland Social Data Science Center Global COVID-19 Trends and Impact Survey in partnership with Facebook	PSE	NA	Survey	18	75	2020-04	2021-09	15738	33544	1	1	1	1	1	1	1	0	0	0	0	0	1	1	0	0	0	0	0	Palestine Global COVID-19 Trends and Impact Survey	http://ghdx.healthdata.org/record/palestine-global-covid-19-trends-and-impact-survey	Facebook Data for Good	https://covid-survey.dataforgood.fb.com/#3/35/-75	Facebook Data for Good COVID-19 Surveys, Global COVID-19 Trends and Impact Survey	Palestine	Survey	20-Apr	A representative sample of Facebook users from over 200 countries are invited, on a daily basis, to report on topics including; symptoms, social distancing behavior, vaccine acceptance, mental health issues, and financial constraints. Facebook provides weights to reduce nonresponse and coverage bias. Data is released at both country and region-level via a daily updated public API and dashboards. …	Facebook, University of Maryland. Palestine Global COVID-19 Trends and Impact Survey. Menlo Park, United States of America: Facebook Data for Good, 2020.	gender	male/female	Other
481669	Qatar Global COVID-19 Trends and Impact Survey	University of Maryland Social Data Science Center Global COVID-19 Trends and Impact Survey in partnership with Facebook	QAT	NA	Survey	18	75	2020-04	2021-09	9692	23829	1	1	1	1	1	1	1	0	0	0	0	0	1	1	0	0	0	0	0	Qatar Global COVID-19 Trends and Impact Survey	http://ghdx.healthdata.org/record/qatar-global-covid-19-trends-and-impact-survey	Facebook Data for Good	https://covid-survey.dataforgood.fb.com/#3/35/-75	Facebook Data for Good COVID-19 Surveys, Global COVID-19 Trends and Impact Survey	Qatar	Survey	20-Apr	A representative sample of Facebook users from over 200 countries are invited, on a daily basis, to report on topics including; symptoms, social distancing behavior, vaccine acceptance, mental health issues, and financial constraints. Facebook provides weights to reduce nonresponse and coverage bias. Data is released at both country and region-level via a daily updated public API and dashboards. …	Facebook, University of Maryland. Qatar Global COVID-19 Trends and Impact Survey. Menlo Park, United States of America: Facebook Data for Good, 2020.	gender	male/female	Other
481670	Romania Global COVID-19 Trends and Impact Survey	University of Maryland Social Data Science Center Global COVID-19 Trends and Impact Survey in partnership with Facebook	ROU	NA	Survey	18	75	2020-04	2021-09	116498	115307	1	1	1	1	1	1	1	0	0	0	0	0	1	1	0	0	0	0	0	Romania Global COVID-19 Trends and Impact Survey	http://ghdx.healthdata.org/record/romania-global-covid-19-trends-and-impact-survey	Facebook Data for Good	https://covid-survey.dataforgood.fb.com/#3/35/-75	Facebook Data for Good COVID-19 Surveys, Global COVID-19 Trends and Impact Survey	Romania	Survey	20-Apr	A representative sample of Facebook users from over 200 countries are invited, on a daily basis, to report on topics including; symptoms, social distancing behavior, vaccine acceptance, mental health issues, and financial constraints. Facebook provides weights to reduce nonresponse and coverage bias. Data is released at both country and region-level via a daily updated public API and dashboards. …	Facebook, University of Maryland. Romania Global COVID-19 Trends and Impact Survey. Menlo Park, United States of America: Facebook Data for Good, 2020.	gender	male/female	Other
481671	Russia Global COVID-19 Trends and Impact Survey	University of Maryland Social Data Science Center Global COVID-19 Trends and Impact Survey in partnership with Facebook	RUS	NA	Survey	18	75	2020-04	2021-09	119756	106323	1	1	1	1	1	1	1	0	0	0	0	0	1	1	0	0	0	0	0	Russia Global COVID-19 Trends and Impact Survey	http://ghdx.healthdata.org/record/russia-global-covid-19-trends-and-impact-survey	Facebook Data for Good	https://covid-survey.dataforgood.fb.com/#3/35/-75	Facebook Data for Good COVID-19 Surveys, Global COVID-19 Trends and Impact Survey	Russian Federation	Survey	20-Apr	A representative sample of Facebook users from over 200 countries are invited, on a daily basis, to report on topics including; symptoms, social distancing behavior, vaccine acceptance, mental health issues, and financial constraints. Facebook provides weights to reduce nonresponse and coverage bias. Data is released at both country and region-level via a daily updated public API and dashboards. …	Facebook, University of Maryland. Russia Global COVID-19 Trends and Impact Survey. Menlo Park, United States of America: Facebook Data for Good, 2020.	gender	male/female	Other
481674	Saudi Arabia Global COVID-19 Trends and Impact Survey	University of Maryland Social Data Science Center Global COVID-19 Trends and Impact Survey in partnership with Facebook	SAU	NA	Survey	18	75	2020-04	2021-09	25917	82469	1	1	1	1	1	1	1	0	0	0	0	0	1	1	0	0	0	0	0	Saudi Arabia Global COVID-19 Trends and Impact Survey	http://ghdx.healthdata.org/record/saudi-arabia-global-covid-19-trends-and-impact-survey	Facebook Data for Good	https://covid-survey.dataforgood.fb.com/#3/35/-75	Facebook Data for Good COVID-19 Surveys, Global COVID-19 Trends and Impact Survey	Saudi Arabia	Survey	20-Apr	A representative sample of Facebook users from over 200 countries are invited, on a daily basis, to report on topics including; symptoms, social distancing behavior, vaccine acceptance, mental health issues, and financial constraints. Facebook provides weights to reduce nonresponse and coverage bias. Data is released at both country and region-level via a daily updated public API and dashboards. …	Facebook, University of Maryland. Saudi Arabia Global COVID-19 Trends and Impact Survey. Menlo Park, United States of America: Facebook Data for Good, 2020.	gender	male/female	Other
481677	Sudan Global COVID-19 Trends and Impact Survey	University of Maryland Social Data Science Center Global COVID-19 Trends and Impact Survey in partnership with Facebook	SDN	NA	Survey	18	75	2020-04	2021-09	17227	45071	1	1	1	1	1	1	1	0	0	0	0	0	1	1	0	0	0	0	0	Sudan Global COVID-19 Trends and Impact Survey	http://ghdx.healthdata.org/record/sudan-global-covid-19-trends-and-impact-survey	Facebook Data for Good	https://covid-survey.dataforgood.fb.com/#3/35/-75	Facebook Data for Good COVID-19 Surveys, Global COVID-19 Trends and Impact Survey	Sudan	Survey	20-Apr	A representative sample of Facebook users from over 200 countries are invited, on a daily basis, to report on topics including; symptoms, social distancing behavior, vaccine acceptance, mental health issues, and financial constraints. Facebook provides weights to reduce nonresponse and coverage bias. Data is released at both country and region-level via a daily updated public API and dashboards. …	Facebook, University of Maryland. Sudan Global COVID-19 Trends and Impact Survey. Menlo Park, United States of America: Facebook Data for Good, 2020.	gender	male/female	Other
481678	United Kingdom Global COVID-19 Trends and Impact Survey	University of Maryland Social Data Science Center Global COVID-19 Trends and Impact Survey in partnership with Facebook	GBR	NA	Survey	18	75	2020-04	2021-09	139584	126883	1	1	1	1	1	1	1	0	0	0	0	0	1	1	0	0	0	0	0	United Kingdom Global COVID-19 Trends and Impact Survey	http://ghdx.healthdata.org/record/united-kingdom-global-covid-19-trends-and-impact-survey	Facebook Data for Good	https://covid-survey.dataforgood.fb.com/#3/35/-75	Facebook Data for Good COVID-19 Surveys, Global COVID-19 Trends and Impact Survey	United Kingdom	Survey	20-Apr	A representative sample of Facebook users from over 200 countries are invited, on a daily basis, to report on topics including; symptoms, social distancing behavior, vaccine acceptance, mental health issues, and financial constraints. Facebook provides weights to reduce nonresponse and coverage bias. Data is released at both country and region-level via a daily updated public API and dashboards. …	Facebook, University of Maryland. United Kingdom Global COVID-19 Trends and Impact Survey. Menlo Park, United States of America: Facebook Data for Good, 2020.	gender	male/female	Other
481679	Senegal Global COVID-19 Trends and Impact Survey	University of Maryland Social Data Science Center Global COVID-19 Trends and Impact Survey in partnership with Facebook	SEN	NA	Survey	18	75	2020-04	2021-09	3568	9676	1	1	1	1	1	1	1	0	0	0	0	0	1	1	0	0	0	0	0	Senegal Global COVID-19 Trends and Impact Survey	http://ghdx.healthdata.org/record/senegal-global-covid-19-trends-and-impact-survey	Facebook Data for Good	https://covid-survey.dataforgood.fb.com/#3/35/-75	Facebook Data for Good COVID-19 Surveys, Global COVID-19 Trends and Impact Survey	Senegal	Survey	20-Apr	A representative sample of Facebook users from over 200 countries are invited, on a daily basis, to report on topics including; symptoms, social distancing behavior, vaccine acceptance, mental health issues, and financial constraints. Facebook provides weights to reduce nonresponse and coverage bias. Data is released at both country and region-level via a daily updated public API and dashboards. …	Facebook, University of Maryland. Senegal Global COVID-19 Trends and Impact Survey. Menlo Park, United States of America: Facebook Data for Good, 2020.	gender	male/female	Other
481681	Ghana Global COVID-19 Trends and Impact Survey	University of Maryland Social Data Science Center Global COVID-19 Trends and Impact Survey in partnership with Facebook	GHA	NA	Survey	18	75	2020-04	2021-09	14830	40030	1	1	1	1	1	1	1	0	0	0	0	0	1	1	0	0	0	0	0	Ghana Global COVID-19 Trends and Impact Survey	http://ghdx.healthdata.org/record/ghana-global-covid-19-trends-and-impact-survey	Facebook Data for Good	https://covid-survey.dataforgood.fb.com/#3/35/-75	Facebook Data for Good COVID-19 Surveys, Global COVID-19 Trends and Impact Survey	Ghana	Survey	20-Apr	A representative sample of Facebook users from over 200 countries are invited, on a daily basis, to report on topics including; symptoms, social distancing behavior, vaccine acceptance, mental health issues, and financial constraints. Facebook provides weights to reduce nonresponse and coverage bias. Data is released at both country and region-level via a daily updated public API and dashboards. …	Facebook, University of Maryland. Ghana Global COVID-19 Trends and Impact Survey. Menlo Park, United States of America: Facebook Data for Good, 2020.	gender	male/female	Other
481685	Greece Global COVID-19 Trends and Impact Survey	University of Maryland Social Data Science Center Global COVID-19 Trends and Impact Survey in partnership with Facebook	GRC	NA	Survey	18	75	2020-04	2021-09	82135	82118	1	1	1	1	1	1	1	0	0	0	0	0	1	1	0	0	0	0	0	Greece Global COVID-19 Trends and Impact Survey	http://ghdx.healthdata.org/record/greece-global-covid-19-trends-and-impact-survey	Facebook Data for Good	https://covid-survey.dataforgood.fb.com/#3/35/-75	Facebook Data for Good COVID-19 Surveys, Global COVID-19 Trends and Impact Survey	Greece	Survey	20-Apr	A representative sample of Facebook users from over 200 countries are invited, on a daily basis, to report on topics including; symptoms, social distancing behavior, vaccine acceptance, mental health issues, and financial constraints. Facebook provides weights to reduce nonresponse and coverage bias. Data is released at both country and region-level via a daily updated public API and dashboards. …	Facebook, University of Maryland. Greece Global COVID-19 Trends and Impact Survey. Menlo Park, United States of America: Facebook Data for Good, 2020.	gender	male/female	Other
481686	Singapore Global COVID-19 Trends and Impact Survey	University of Maryland Social Data Science Center Global COVID-19 Trends and Impact Survey in partnership with Facebook	SGP	NA	Survey	18	75	2020-04	2021-09	30219	41031	1	1	1	1	1	1	1	0	0	0	0	0	1	1	0	0	0	0	0	Singapore Global COVID-19 Trends and Impact Survey	http://ghdx.healthdata.org/record/singapore-global-covid-19-trends-and-impact-survey	Facebook Data for Good	https://covid-survey.dataforgood.fb.com/#3/35/-75	Facebook Data for Good COVID-19 Surveys, Global COVID-19 Trends and Impact Survey	Singapore	Survey	20-Apr	A representative sample of Facebook users from over 200 countries are invited, on a daily basis, to report on topics including; symptoms, social distancing behavior, vaccine acceptance, mental health issues, and financial constraints. Facebook provides weights to reduce nonresponse and coverage bias. Data is released at both country and region-level via a daily updated public API and dashboards. …	Facebook, University of Maryland. Singapore Global COVID-19 Trends and Impact Survey. Menlo Park, United States of America: Facebook Data for Good, 2020.	gender	male/female	Other
481690	Guatemala Global COVID-19 Trends and Impact Survey	University of Maryland Social Data Science Center Global COVID-19 Trends and Impact Survey in partnership with Facebook	GTM	NA	Survey	18	75	2020-04	2021-09	71702	79596	1	1	1	1	1	1	1	0	0	0	0	0	1	1	0	0	0	0	0	Guatemala Global COVID-19 Trends and Impact Survey	http://ghdx.healthdata.org/record/guatemala-global-covid-19-trends-and-impact-survey	Facebook Data for Good	https://covid-survey.dataforgood.fb.com/#3/35/-75	Facebook Data for Good COVID-19 Surveys, Global COVID-19 Trends and Impact Survey	Guatemala	Survey	20-Apr	A representative sample of Facebook users from over 200 countries are invited, on a daily basis, to report on topics including; symptoms, social distancing behavior, vaccine acceptance, mental health issues, and financial constraints. Facebook provides weights to reduce nonresponse and coverage bias. Data is released at both country and region-level via a daily updated public API and dashboards. …	Facebook, University of Maryland. Guatemala Global COVID-19 Trends and Impact Survey. Menlo Park, United States of America: Facebook Data for Good, 2020.	gender	male/female	Other
481693	Honduras Global COVID-19 Trends and Impact Survey	University of Maryland Social Data Science Center Global COVID-19 Trends and Impact Survey in partnership with Facebook	HON	NA	Survey	18	75	2020-04	2021-09	56747	54309	1	1	1	1	1	1	1	0	0	0	0	0	1	1	0	0	0	0	0	Honduras Global COVID-19 Trends and Impact Survey	http://ghdx.healthdata.org/record/honduras-global-covid-19-trends-and-impact-survey	Facebook Data for Good	https://covid-survey.dataforgood.fb.com/#3/35/-75	Facebook Data for Good COVID-19 Surveys, Global COVID-19 Trends and Impact Survey	Honduras	Survey	20-Apr	A representative sample of Facebook users from over 200 countries are invited, on a daily basis, to report on topics including; symptoms, social distancing behavior, vaccine acceptance, mental health issues, and financial constraints. Facebook provides weights to reduce nonresponse and coverage bias. Data is released at both country and region-level via a daily updated public API and dashboards. …	Facebook, University of Maryland. Honduras Global COVID-19 Trends and Impact Survey. Menlo Park, United States of America: Facebook Data for Good, 2020.	gender	male/female	Other
481695	El Salvador Global COVID-19 Trends and Impact Survey	University of Maryland Social Data Science Center Global COVID-19 Trends and Impact Survey in partnership with Facebook	SLV	NA	Survey	18	75	2020-04	2021-09	75199	73615	1	1	1	1	1	1	1	0	0	0	0	0	1	1	0	0	0	0	0	El Salvador Global COVID-19 Trends and Impact Survey	http://ghdx.healthdata.org/record/el-salvador-global-covid-19-trends-and-impact-survey	Facebook Data for Good	https://covid-survey.dataforgood.fb.com/#3/35/-75	Facebook Data for Good COVID-19 Surveys, Global COVID-19 Trends and Impact Survey	El Salvador	Survey	20-Apr	A representative sample of Facebook users from over 200 countries are invited, on a daily basis, to report on topics including; symptoms, social distancing behavior, vaccine acceptance, mental health issues, and financial constraints. Facebook provides weights to reduce nonresponse and coverage bias. Data is released at both country and region-level via a daily updated public API and dashboards. …	Facebook, University of Maryland. El Salvador Global COVID-19 Trends and Impact Survey. Menlo Park, United States of America: Facebook Data for Good, 2020.	gender	male/female	Other
481707	Slovakia Global COVID-19 Trends and Impact Survey	University of Maryland Social Data Science Center Global COVID-19 Trends and Impact Survey in partnership with Facebook	SVK	NA	Survey	18	75	2020-04	2021-09	66430	60634	1	1	1	1	1	1	1	0	0	0	0	0	1	1	0	0	0	0	0	Slovakia Global COVID-19 Trends and Impact Survey	http://ghdx.healthdata.org/record/slovakia-global-covid-19-trends-and-impact-survey	Facebook Data for Good	https://covid-survey.dataforgood.fb.com/#3/35/-75	Facebook Data for Good COVID-19 Surveys, Global COVID-19 Trends and Impact Survey	Slovakia	Survey	20-Apr	A representative sample of Facebook users from over 200 countries are invited, on a daily basis, to report on topics including; symptoms, social distancing behavior, vaccine acceptance, mental health issues, and financial constraints. Facebook provides weights to reduce nonresponse and coverage bias. Data is released at both country and region-level via a daily updated public API and dashboards. …	Facebook, University of Maryland. Slovakia Global COVID-19 Trends and Impact Survey. Menlo Park, United States of America: Facebook Data for Good, 2020.	gender	male/female	Other
481708	Slovenia Global COVID-19 Trends and Impact Survey	University of Maryland Social Data Science Center Global COVID-19 Trends and Impact Survey in partnership with Facebook	SVN	NA	Survey	18	75	2020-04	2021-09	40233	33302	1	1	1	1	1	1	1	0	0	0	0	0	1	1	0	0	0	0	0	Slovenia Global COVID-19 Trends and Impact Survey	http://ghdx.healthdata.org/record/slovenia-global-covid-19-trends-and-impact-survey	Facebook Data for Good	https://covid-survey.dataforgood.fb.com/#3/35/-75	Facebook Data for Good COVID-19 Surveys, Global COVID-19 Trends and Impact Survey	Slovenia	Survey	20-Apr	A representative sample of Facebook users from over 200 countries are invited, on a daily basis, to report on topics including; symptoms, social distancing behavior, vaccine acceptance, mental health issues, and financial constraints. Facebook provides weights to reduce nonresponse and coverage bias. Data is released at both country and region-level via a daily updated public API and dashboards. …	Facebook, University of Maryland. Slovenia Global COVID-19 Trends and Impact Survey. Menlo Park, United States of America: Facebook Data for Good, 2020.	gender	male/female	Other
481709	Croatia Global COVID-19 Trends and Impact Survey	University of Maryland Social Data Science Center Global COVID-19 Trends and Impact Survey in partnership with Facebook	HRV	NA	Survey	18	75	2020-04	2021-09	56012	42217	1	1	1	1	1	1	1	0	0	0	0	0	1	1	0	0	0	0	0	Croatia Global COVID-19 Trends and Impact Survey	http://ghdx.healthdata.org/record/croatia-global-covid-19-trends-and-impact-survey	Facebook Data for Good	https://covid-survey.dataforgood.fb.com/#3/35/-75	Facebook Data for Good COVID-19 Surveys, Global COVID-19 Trends and Impact Survey	Croatia	Survey	20-Apr	A representative sample of Facebook users from over 200 countries are invited, on a daily basis, to report on topics including; symptoms, social distancing behavior, vaccine acceptance, mental health issues, and financial constraints. Facebook provides weights to reduce nonresponse and coverage bias. Data is released at both country and region-level via a daily updated public API and dashboards. …	Facebook, University of Maryland. Croatia Global COVID-19 Trends and Impact Survey. Menlo Park, United States of America: Facebook Data for Good, 2020.	gender	male/female	Other
481710	Sweden Global COVID-19 Trends and Impact Survey	University of Maryland Social Data Science Center Global COVID-19 Trends and Impact Survey in partnership with Facebook	SWE	NA	Survey	18	75	2020-04	2021-09	136052	126332	1	1	1	1	1	1	1	0	0	0	0	0	1	1	0	0	0	0	0	Sweden Global COVID-19 Trends and Impact Survey	http://ghdx.healthdata.org/record/sweden-global-covid-19-trends-and-impact-survey	Facebook Data for Good	https://covid-survey.dataforgood.fb.com/#3/35/-75	Facebook Data for Good COVID-19 Surveys, Global COVID-19 Trends and Impact Survey	Sweden	Survey	20-Apr	A representative sample of Facebook users from over 200 countries are invited, on a daily basis, to report on topics including; symptoms, social distancing behavior, vaccine acceptance, mental health issues, and financial constraints. Facebook provides weights to reduce nonresponse and coverage bias. Data is released at both country and region-level via a daily updated public API and dashboards. …	Facebook, University of Maryland. Sweden Global COVID-19 Trends and Impact Survey. Menlo Park, United States of America: Facebook Data for Good, 2020.	gender	male/female	Other
481711	Haiti Global COVID-19 Trends and Impact Survey	University of Maryland Social Data Science Center Global COVID-19 Trends and Impact Survey in partnership with Facebook	HTI	NA	Survey	18	75	2020-04	2021-09	3334	9040	1	1	1	1	1	1	1	0	0	0	0	0	1	1	0	0	0	0	0	Haiti Global COVID-19 Trends and Impact Survey	http://ghdx.healthdata.org/record/haiti-global-covid-19-trends-and-impact-survey	Facebook Data for Good	https://covid-survey.dataforgood.fb.com/#3/35/-75	Facebook Data for Good COVID-19 Surveys, Global COVID-19 Trends and Impact Survey	Haiti	Survey	20-Apr	A representative sample of Facebook users from over 200 countries are invited, on a daily basis, to report on topics including; symptoms, social distancing behavior, vaccine acceptance, mental health issues, and financial constraints. Facebook provides weights to reduce nonresponse and coverage bias. Data is released at both country and region-level via a daily updated public API and dashboards. …	Facebook, University of Maryland. Haiti Global COVID-19 Trends and Impact Survey. Menlo Park, United States of America: Facebook Data for Good, 2020.	gender	male/female	Other
481712	Hungary Global COVID-19 Trends and Impact Survey	University of Maryland Social Data Science Center Global COVID-19 Trends and Impact Survey in partnership with Facebook	HUN	NA	Survey	18	75	2020-04	2021-09	109433	95828	1	1	1	1	1	1	1	0	0	0	0	0	1	1	0	0	0	0	0	Hungary Global COVID-19 Trends and Impact Survey	http://ghdx.healthdata.org/record/hungary-global-covid-19-trends-and-impact-survey	Facebook Data for Good	https://covid-survey.dataforgood.fb.com/#3/35/-75	Facebook Data for Good COVID-19 Surveys, Global COVID-19 Trends and Impact Survey	Hungary	Survey	20-Apr	A representative sample of Facebook users from over 200 countries are invited, on a daily basis, to report on topics including; symptoms, social distancing behavior, vaccine acceptance, mental health issues, and financial constraints. Facebook provides weights to reduce nonresponse and coverage bias. Data is released at both country and region-level via a daily updated public API and dashboards. …	Facebook, University of Maryland. Hungary Global COVID-19 Trends and Impact Survey. Menlo Park, United States of America: Facebook Data for Good, 2020.	gender	male/female	Other
481713	Indonesia Global COVID-19 Trends and Impact Survey	University of Maryland Social Data Science Center Global COVID-19 Trends and Impact Survey in partnership with Facebook	IDN	NA	Survey	18	75	2020-04	2021-09	138547	173800	1	1	1	1	1	1	1	0	0	0	0	0	1	1	0	0	0	0	0	Indonesia Global COVID-19 Trends and Impact Survey	http://ghdx.healthdata.org/record/indonesia-global-covid-19-trends-and-impact-survey	Facebook Data for Good	https://covid-survey.dataforgood.fb.com/#3/35/-75	Facebook Data for Good COVID-19 Surveys, Global COVID-19 Trends and Impact Survey	Indonesia	Survey	20-Apr	A representative sample of Facebook users from over 200 countries are invited, on a daily basis, to report on topics including; symptoms, social distancing behavior, vaccine acceptance, mental health issues, and financial constraints. Facebook provides weights to reduce nonresponse and coverage bias. Data is released at both country and region-level via a daily updated public API and dashboards. …	Facebook, University of Maryland. Indonesia Global COVID-19 Trends and Impact Survey. Menlo Park, United States of America: Facebook Data for Good, 2020.	gender	male/female	Other
481718	Thailand Global COVID-19 Trends and Impact Survey	University of Maryland Social Data Science Center Global COVID-19 Trends and Impact Survey in partnership with Facebook	THA	NA	Survey	18	75	2020-04	2021-09	125026	133953	1	1	1	1	1	1	1	0	0	0	0	0	1	1	0	0	0	0	0	Thailand Global COVID-19 Trends and Impact Survey	http://ghdx.healthdata.org/record/thailand-global-covid-19-trends-and-impact-survey	Facebook Data for Good	https://covid-survey.dataforgood.fb.com/#3/35/-75	Facebook Data for Good COVID-19 Surveys, Global COVID-19 Trends and Impact Survey	Thailand	Survey	20-Apr	A representative sample of Facebook users from over 200 countries are invited, on a daily basis, to report on topics including; symptoms, social distancing behavior, vaccine acceptance, mental health issues, and financial constraints. Facebook provides weights to reduce nonresponse and coverage bias. Data is released at both country and region-level via a daily updated public API and dashboards. …	Facebook, University of Maryland. Thailand Global COVID-19 Trends and Impact Survey. Menlo Park, United States of America: Facebook Data for Good, 2020.	gender	male/female	Other
481720	India Global COVID-19 Trends and Impact Survey	University of Maryland Social Data Science Center Global COVID-19 Trends and Impact Survey in partnership with Facebook	IND	NA	Survey	18	75	2020-04	2021-09	114212	181310	1	1	1	1	1	1	1	0	0	0	0	0	1	1	0	0	0	0	0	India Global COVID-19 Trends and Impact Survey	http://ghdx.healthdata.org/record/india-global-covid-19-trends-and-impact-survey	Facebook Data for Good	https://covid-survey.dataforgood.fb.com/#3/35/-75	Facebook Data for Good COVID-19 Surveys, Global COVID-19 Trends and Impact Survey	India	Survey	20-Apr	A representative sample of Facebook users from over 200 countries are invited, on a daily basis, to report on topics including; symptoms, social distancing behavior, vaccine acceptance, mental health issues, and financial constraints. Facebook provides weights to reduce nonresponse and coverage bias. Data is released at both country and region-level via a daily updated public API and dashboards. …	Facebook, University of Maryland. India Global COVID-19 Trends and Impact Survey. Menlo Park, United States of America: Facebook Data for Good, 2020.	gender	male/female	Other
481722	Ireland Global COVID-19 Trends and Impact Survey	University of Maryland Social Data Science Center Global COVID-19 Trends and Impact Survey in partnership with Facebook	IRL	NA	Survey	18	75	2020-04	2021-09	85338	64794	1	1	1	1	1	1	1	0	0	0	0	0	1	1	0	0	0	0	0	Ireland Global COVID-19 Trends and Impact Survey	http://ghdx.healthdata.org/record/ireland-global-covid-19-trends-and-impact-survey	Facebook Data for Good	https://covid-survey.dataforgood.fb.com/#3/35/-75	Facebook Data for Good COVID-19 Surveys, Global COVID-19 Trends and Impact Survey	Ireland	Survey	20-Apr	A representative sample of Facebook users from over 200 countries are invited, on a daily basis, to report on topics including; symptoms, social distancing behavior, vaccine acceptance, mental health issues, and financial constraints. Facebook provides weights to reduce nonresponse and coverage bias. Data is released at both country and region-level via a daily updated public API and dashboards. …	Facebook, University of Maryland. Ireland Global COVID-19 Trends and Impact Survey. Menlo Park, United States of America: Facebook Data for Good, 2020.	gender	male/female	Other
481723	Iraq Global COVID-19 Trends and Impact Survey	University of Maryland Social Data Science Center Global COVID-19 Trends and Impact Survey in partnership with Facebook	IRQ	NA	Survey	18	75	2020-04	2021-09	41368	95300	1	1	1	1	1	1	1	0	0	0	0	0	1	1	0	0	0	0	0	Iraq Global COVID-19 Trends and Impact Survey	http://ghdx.healthdata.org/record/iraq-global-covid-19-trends-and-impact-survey	Facebook Data for Good	https://covid-survey.dataforgood.fb.com/#3/35/-75	Facebook Data for Good COVID-19 Surveys, Global COVID-19 Trends and Impact Survey	Iraq	Survey	20-Apr	A representative sample of Facebook users from over 200 countries are invited, on a daily basis, to report on topics including; symptoms, social distancing behavior, vaccine acceptance, mental health issues, and financial constraints. Facebook provides weights to reduce nonresponse and coverage bias. Data is released at both country and region-level via a daily updated public API and dashboards. …	Facebook, University of Maryland. Iraq Global COVID-19 Trends and Impact Survey. Menlo Park, United States of America: Facebook Data for Good, 2020.	gender	male/female	Other
481725	Israel Global COVID-19 Trends and Impact Survey	University of Maryland Social Data Science Center Global COVID-19 Trends and Impact Survey in partnership with Facebook	ISR	NA	Survey	18	75	2020-04	2021-09	90324	87986	1	1	1	1	1	1	1	0	0	0	0	0	1	1	0	0	0	0	0	Israel Global COVID-19 Trends and Impact Survey	http://ghdx.healthdata.org/record/israel-global-covid-19-trends-and-impact-survey	Facebook Data for Good	https://covid-survey.dataforgood.fb.com/#3/35/-75	Facebook Data for Good COVID-19 Surveys, Global COVID-19 Trends and Impact Survey	Israel	Survey	20-Apr	A representative sample of Facebook users from over 200 countries are invited, on a daily basis, to report on topics including; symptoms, social distancing behavior, vaccine acceptance, mental health issues, and financial constraints. Facebook provides weights to reduce nonresponse and coverage bias. Data is released at both country and region-level via a daily updated public API and dashboards. …	Facebook, University of Maryland. Israel Global COVID-19 Trends and Impact Survey. Menlo Park, United States of America: Facebook Data for Good, 2020.	gender	male/female	Other
481726	Italy Global COVID-19 Trends and Impact Survey	University of Maryland Social Data Science Center Global COVID-19 Trends and Impact Survey in partnership with Facebook	ITA	NA	Survey	18	75	2020-04	2021-09	151010	144444	1	1	1	1	1	1	1	0	0	0	0	0	1	1	0	0	0	0	0	Italy Global COVID-19 Trends and Impact Survey	http://ghdx.healthdata.org/record/italy-global-covid-19-trends-and-impact-survey	Facebook Data for Good	https://covid-survey.dataforgood.fb.com/#3/35/-75	Facebook Data for Good COVID-19 Surveys, Global COVID-19 Trends and Impact Survey	Italy	Survey	20-Apr	A representative sample of Facebook users from over 200 countries are invited, on a daily basis, to report on topics including; symptoms, social distancing behavior, vaccine acceptance, mental health issues, and financial constraints. Facebook provides weights to reduce nonresponse and coverage bias. Data is released at both country and region-level via a daily updated public API and dashboards. …	Facebook, University of Maryland. Italy Global COVID-19 Trends and Impact Survey. Menlo Park, United States of America: Facebook Data for Good, 2020.	gender	male/female	Other
481729	Tunisia Global COVID-19 Trends and Impact Survey	University of Maryland Social Data Science Center Global COVID-19 Trends and Impact Survey in partnership with Facebook	TUN	NA	Survey	18	75	2020-04	2021-09	42822	58677	1	1	1	1	1	1	1	0	0	0	0	0	1	1	0	0	0	0	0	Tunisia Global COVID-19 Trends and Impact Survey	http://ghdx.healthdata.org/record/tunisia-global-covid-19-trends-and-impact-survey	Facebook Data for Good	https://covid-survey.dataforgood.fb.com/#3/35/-75	Facebook Data for Good COVID-19 Surveys, Global COVID-19 Trends and Impact Survey	Tunisia	Survey	20-Apr	A representative sample of Facebook users from over 200 countries are invited, on a daily basis, to report on topics including; symptoms, social distancing behavior, vaccine acceptance, mental health issues, and financial constraints. Facebook provides weights to reduce nonresponse and coverage bias. Data is released at both country and region-level via a daily updated public API and dashboards. …	Facebook, University of Maryland. Tunisia Global COVID-19 Trends and Impact Survey. Menlo Park, United States of America: Facebook Data for Good, 2020.	gender	male/female	Other
481730	Turkey Global COVID-19 Trends and Impact Survey	University of Maryland Social Data Science Center Global COVID-19 Trends and Impact Survey in partnership with Facebook	TUR	NA	Survey	18	75	2020-04	2021-09	114607	143679	1	1	1	1	1	1	1	0	0	0	0	0	1	1	0	0	0	0	0	Turkey Global COVID-19 Trends and Impact Survey	http://ghdx.healthdata.org/record/turkey-global-covid-19-trends-and-impact-survey	Facebook Data for Good	https://covid-survey.dataforgood.fb.com/#3/35/-75	Facebook Data for Good COVID-19 Surveys, Global COVID-19 Trends and Impact Survey	Turkey	Survey	20-Apr	A representative sample of Facebook users from over 200 countries are invited, on a daily basis, to report on topics including; symptoms, social distancing behavior, vaccine acceptance, mental health issues, and financial constraints. Facebook provides weights to reduce nonresponse and coverage bias. Data is released at both country and region-level via a daily updated public API and dashboards. …	Facebook, University of Maryland. Turkey Global COVID-19 Trends and Impact Survey. Menlo Park, United States of America: Facebook Data for Good, 2020.	gender	male/female	Other
481732	Taiwan Global COVID-19 Trends and Impact Survey	University of Maryland Social Data Science Center Global COVID-19 Trends and Impact Survey in partnership with Facebook	TWN	NA	Survey	18	75	2020-04	2021-09	133710	138468	1	1	1	1	1	1	1	0	0	0	0	0	1	1	0	0	0	0	0	Taiwan Global COVID-19 Trends and Impact Survey	http://ghdx.healthdata.org/record/taiwan-global-covid-19-trends-and-impact-survey	Facebook Data for Good	https://covid-survey.dataforgood.fb.com/#3/35/-75	Facebook Data for Good COVID-19 Surveys, Global COVID-19 Trends and Impact Survey	Taiwan (Province of China)	Survey	20-Apr	A representative sample of Facebook users from over 200 countries are invited, on a daily basis, to report on topics including; symptoms, social distancing behavior, vaccine acceptance, mental health issues, and financial constraints. Facebook provides weights to reduce nonresponse and coverage bias. Data is released at both country and region-level via a daily updated public API and dashboards. …	Facebook, University of Maryland. Taiwan Global COVID-19 Trends and Impact Survey. Menlo Park, United States of America: Facebook Data for Good, 2020.	gender	male/female	Other
481733	United Republic of Tanzania Global COVID-19 Trends and Impact Survey	University of Maryland Social Data Science Center Global COVID-19 Trends and Impact Survey in partnership with Facebook	TZA	NA	Survey	18	75	2020-04	2021-09	2255	17676	1	1	1	1	1	1	1	0	0	0	0	0	1	1	0	0	0	0	0	United Republic of Tanzania Global COVID-19 Trends and Impact Survey	http://ghdx.healthdata.org/record/united-republic-tanzania-global-covid-19-trends-and-impact-survey	Facebook Data for Good	https://covid-survey.dataforgood.fb.com/#3/35/-75	Facebook Data for Good COVID-19 Surveys, Global COVID-19 Trends and Impact Survey	United Republic of Tanzania	Survey	20-Apr	A representative sample of Facebook users from over 200 countries are invited, on a daily basis, to report on topics including; symptoms, social distancing behavior, vaccine acceptance, mental health issues, and financial constraints. Facebook provides weights to reduce nonresponse and coverage bias. Data is released at both country and region-level via a daily updated public API and dashboards. …	Facebook, University of Maryland. United Republic of Tanzania Global COVID-19 Trends and Impact Survey. Menlo Park, United States of America: Facebook Data for Good, 2020.	gender	male/female	Other
481736	Jordan Global COVID-19 Trends and Impact Survey	University of Maryland Social Data Science Center Global COVID-19 Trends and Impact Survey in partnership with Facebook	JOR	NA	Survey	18	75	2020-04	2021-09	47519	73631	1	1	1	1	1	1	1	0	0	0	0	0	1	1	0	0	0	0	0	Jordan Global COVID-19 Trends and Impact Survey	http://ghdx.healthdata.org/record/jordan-global-covid-19-trends-and-impact-survey	Facebook Data for Good	https://covid-survey.dataforgood.fb.com/#3/35/-75	Facebook Data for Good COVID-19 Surveys, Global COVID-19 Trends and Impact Survey	Jordan	Survey	20-Apr	A representative sample of Facebook users from over 200 countries are invited, on a daily basis, to report on topics including; symptoms, social distancing behavior, vaccine acceptance, mental health issues, and financial constraints. Facebook provides weights to reduce nonresponse and coverage bias. Data is released at both country and region-level via a daily updated public API and dashboards. …	Facebook, University of Maryland. Jordan Global COVID-19 Trends and Impact Survey. Menlo Park, United States of America: Facebook Data for Good, 2020.	gender	male/female	Other
481737	Ukraine Global COVID-19 Trends and Impact Survey	University of Maryland Social Data Science Center Global COVID-19 Trends and Impact Survey in partnership with Facebook	UKR	NA	Survey	18	75	2020-04	2021-09	141868	121330	1	1	1	1	1	1	1	0	0	0	0	0	1	1	0	0	0	0	0	Ukraine Global COVID-19 Trends and Impact Survey	http://ghdx.healthdata.org/record/ukraine-global-covid-19-trends-and-impact-survey	Facebook Data for Good	https://covid-survey.dataforgood.fb.com/#3/35/-75	Facebook Data for Good COVID-19 Surveys, Global COVID-19 Trends and Impact Survey	Ukraine	Survey	20-Apr	A representative sample of Facebook users from over 200 countries are invited, on a daily basis, to report on topics including; symptoms, social distancing behavior, vaccine acceptance, mental health issues, and financial constraints. Facebook provides weights to reduce nonresponse and coverage bias. Data is released at both country and region-level via a daily updated public API and dashboards. …	Facebook, University of Maryland. Ukraine Global COVID-19 Trends and Impact Survey. Menlo Park, United States of America: Facebook Data for Good, 2020.	gender	male/female	Other
481738	Japan Global COVID-19 Trends and Impact Survey	University of Maryland Social Data Science Center Global COVID-19 Trends and Impact Survey in partnership with Facebook	JPN	NA	Survey	18	75	2020-04	2021-09	168472	176570	1	1	1	1	1	1	1	0	0	0	0	0	1	1	0	0	0	0	0	Japan Global COVID-19 Trends and Impact Survey	http://ghdx.healthdata.org/record/japan-global-covid-19-trends-and-impact-survey	Facebook Data for Good	https://covid-survey.dataforgood.fb.com/#3/35/-75	Facebook Data for Good COVID-19 Surveys, Global COVID-19 Trends and Impact Survey	Japan	Survey	20-Apr	A representative sample of Facebook users from over 200 countries are invited, on a daily basis, to report on topics including; symptoms, social distancing behavior, vaccine acceptance, mental health issues, and financial constraints. Facebook provides weights to reduce nonresponse and coverage bias. Data is released at both country and region-level via a daily updated public API and dashboards. …	Facebook, University of Maryland. Japan Global COVID-19 Trends and Impact Survey. Menlo Park, United States of America: Facebook Data for Good, 2020.	gender	male/female	Other
481739	Kazakhstan Global COVID-19 Trends and Impact Survey	University of Maryland Social Data Science Center Global COVID-19 Trends and Impact Survey in partnership with Facebook	KAZ	NA	Survey	18	75	2020-04	2021-09	42815	34529	1	1	1	1	1	1	1	0	0	0	0	0	1	1	0	0	0	0	0	Kazakhstan Global COVID-19 Trends and Impact Survey	http://ghdx.healthdata.org/record/kazakhstan-global-covid-19-trends-and-impact-survey	Facebook Data for Good	https://covid-survey.dataforgood.fb.com/#3/35/-75	Facebook Data for Good COVID-19 Surveys, Global COVID-19 Trends and Impact Survey	Kazakhstan	Survey	20-Apr	A representative sample of Facebook users from over 200 countries are invited, on a daily basis, to report on topics including; symptoms, social distancing behavior, vaccine acceptance, mental health issues, and financial constraints. Facebook provides weights to reduce nonresponse and coverage bias. Data is released at both country and region-level via a daily updated public API and dashboards. …	Facebook, University of Maryland. Kazakhstan Global COVID-19 Trends and Impact Survey. Menlo Park, United States of America: Facebook Data for Good, 2020.	gender	male/female	Other
481740	Uruguay Global COVID-19 Trends and Impact Survey	University of Maryland Social Data Science Center Global COVID-19 Trends and Impact Survey in partnership with Facebook	URY	NA	Survey	18	75	2020-04	2021-09	90271	57593	1	1	1	1	1	1	1	0	0	0	0	0	1	1	0	0	0	0	0	Uruguay Global COVID-19 Trends and Impact Survey	http://ghdx.healthdata.org/record/uruguay-global-covid-19-trends-and-impact-survey	Facebook Data for Good	https://covid-survey.dataforgood.fb.com/#3/35/-75	Facebook Data for Good COVID-19 Surveys, Global COVID-19 Trends and Impact Survey	Uruguay	Survey	20-Apr	A representative sample of Facebook users from over 200 countries are invited, on a daily basis, to report on topics including; symptoms, social distancing behavior, vaccine acceptance, mental health issues, and financial constraints. Facebook provides weights to reduce nonresponse and coverage bias. Data is released at both country and region-level via a daily updated public API and dashboards. …	Facebook, University of Maryland. Uruguay Global COVID-19 Trends and Impact Survey. Menlo Park, United States of America: Facebook Data for Good, 2020.	gender	male/female	Other
481741	Kenya Global COVID-19 Trends and Impact Survey	University of Maryland Social Data Science Center Global COVID-19 Trends and Impact Survey in partnership with Facebook	KEN	NA	Survey	18	75	2020-04	2021-09	39040	76177	1	1	1	1	1	1	1	0	0	0	0	0	1	1	0	0	0	0	0	Kenya Global COVID-19 Trends and Impact Survey	http://ghdx.healthdata.org/record/kenya-global-covid-19-trends-and-impact-survey	Facebook Data for Good	https://covid-survey.dataforgood.fb.com/#3/35/-75	Facebook Data for Good COVID-19 Surveys, Global COVID-19 Trends and Impact Survey	Kenya	Survey	20-Apr	A representative sample of Facebook users from over 200 countries are invited, on a daily basis, to report on topics including; symptoms, social distancing behavior, vaccine acceptance, mental health issues, and financial constraints. Facebook provides weights to reduce nonresponse and coverage bias. Data is released at both country and region-level via a daily updated public API and dashboards. …	Facebook, University of Maryland. Kenya Global COVID-19 Trends and Impact Survey. Menlo Park, United States of America: Facebook Data for Good, 2020.	gender	male/female	Other
481742	Kyrgyzstan Global COVID-19 Trends and Impact Survey	University of Maryland Social Data Science Center Global COVID-19 Trends and Impact Survey in partnership with Facebook	KGZ	NA	Survey	18	75	2020-04	2021-09	16312	13376	1	1	1	1	1	1	1	0	0	0	0	0	1	1	0	0	0	0	0	Kyrgyzstan Global COVID-19 Trends and Impact Survey	http://ghdx.healthdata.org/record/kyrgyzstan-global-covid-19-trends-and-impact-survey	Facebook Data for Good	https://covid-survey.dataforgood.fb.com/#3/35/-75	Facebook Data for Good COVID-19 Surveys, Global COVID-19 Trends and Impact Survey	Kyrgyzstan	Survey	20-Apr	A representative sample of Facebook users from over 200 countries are invited, on a daily basis, to report on topics including; symptoms, social distancing behavior, vaccine acceptance, mental health issues, and financial constraints. Facebook provides weights to reduce nonresponse and coverage bias. Data is released at both country and region-level via a daily updated public API and dashboards. …	Facebook, University of Maryland. Kyrgyzstan Global COVID-19 Trends and Impact Survey. Menlo Park, United States of America: Facebook Data for Good, 2020.	gender	male/female	Other
481743	Uzbekistan Global COVID-19 Trends and Impact Survey	University of Maryland Social Data Science Center Global COVID-19 Trends and Impact Survey in partnership with Facebook	UZB	NA	Survey	18	75	2020-04	2021-09	20088	23903	1	1	1	1	1	1	1	0	0	0	0	0	1	1	0	0	0	0	0	Uzbekistan Global COVID-19 Trends and Impact Survey	http://ghdx.healthdata.org/record/uzbekistan-global-covid-19-trends-and-impact-survey	Facebook Data for Good	https://covid-survey.dataforgood.fb.com/#3/35/-75	Facebook Data for Good COVID-19 Surveys, Global COVID-19 Trends and Impact Survey	Uzbekistan	Survey	20-Apr	A representative sample of Facebook users from over 200 countries are invited, on a daily basis, to report on topics including; symptoms, social distancing behavior, vaccine acceptance, mental health issues, and financial constraints. Facebook provides weights to reduce nonresponse and coverage bias. Data is released at both country and region-level via a daily updated public API and dashboards. …	Facebook, University of Maryland. Uzbekistan Global COVID-19 Trends and Impact Survey. Menlo Park, United States of America: Facebook Data for Good, 2020.	gender	male/female	Other
481745	Cambodia Global COVID-19 Trends and Impact Survey	University of Maryland Social Data Science Center Global COVID-19 Trends and Impact Survey in partnership with Facebook	KHM	NA	Survey	18	75	2020-04	2021-09	6060	16582	1	1	1	1	1	1	1	0	0	0	0	0	1	1	0	0	0	0	0	Cambodia Global COVID-19 Trends and Impact Survey	http://ghdx.healthdata.org/record/cambodia-global-covid-19-trends-and-impact-survey	Facebook Data for Good	https://covid-survey.dataforgood.fb.com/#3/35/-75	Facebook Data for Good COVID-19 Surveys, Global COVID-19 Trends and Impact Survey	Cambodia	Survey	20-Apr	A representative sample of Facebook users from over 200 countries are invited, on a daily basis, to report on topics including; symptoms, social distancing behavior, vaccine acceptance, mental health issues, and financial constraints. Facebook provides weights to reduce nonresponse and coverage bias. Data is released at both country and region-level via a daily updated public API and dashboards. …	Facebook, University of Maryland. Cambodia Global COVID-19 Trends and Impact Survey. Menlo Park, United States of America: Facebook Data for Good, 2020.	gender	male/female	Other
481748	Republic of Korea Global COVID-19 Trends and Impact Survey	University of Maryland Social Data Science Center Global COVID-19 Trends and Impact Survey in partnership with Facebook	KOR	NA	Survey	18	75	2020-04	2021-09	68788	100716	1	1	1	1	1	1	1	0	0	0	0	0	1	1	0	0	0	0	0	Republic of Korea Global COVID-19 Trends and Impact Survey	http://ghdx.healthdata.org/record/republic-korea-global-covid-19-trends-and-impact-survey	Facebook Data for Good	https://covid-survey.dataforgood.fb.com/#3/35/-75	Facebook Data for Good COVID-19 Surveys, Global COVID-19 Trends and Impact Survey	Republic of Korea	Survey	20-Apr	A representative sample of Facebook users from over 200 countries are invited, on a daily basis, to report on topics including; symptoms, social distancing behavior, vaccine acceptance, mental health issues, and financial constraints. Facebook provides weights to reduce nonresponse and coverage bias. Data is released at both country and region-level via a daily updated public API and dashboards. …	Facebook, University of Maryland. Republic of Korea Global COVID-19 Trends and Impact Survey. Menlo Park, United States of America: Facebook Data for Good, 2020.	gender	male/female	Other
481749	Kuwait Global COVID-19 Trends and Impact Survey	University of Maryland Social Data Science Center Global COVID-19 Trends and Impact Survey in partnership with Facebook	KWT	NA	Survey	18	75	2020-04	2021-09	9352	26691	1	1	1	1	1	1	1	0	0	0	0	0	1	1	0	0	0	0	0	Kuwait Global COVID-19 Trends and Impact Survey	http://ghdx.healthdata.org/record/kuwait-global-covid-19-trends-and-impact-survey	Facebook Data for Good	https://covid-survey.dataforgood.fb.com/#3/35/-75	Facebook Data for Good COVID-19 Surveys, Global COVID-19 Trends and Impact Survey	Kuwait	Survey	20-Apr	A representative sample of Facebook users from over 200 countries are invited, on a daily basis, to report on topics including; symptoms, social distancing behavior, vaccine acceptance, mental health issues, and financial constraints. Facebook provides weights to reduce nonresponse and coverage bias. Data is released at both country and region-level via a daily updated public API and dashboards. …	Facebook, University of Maryland. Kuwait Global COVID-19 Trends and Impact Survey. Menlo Park, United States of America: Facebook Data for Good, 2020.	gender	male/female	Other
481752	Viet Nam Global COVID-19 Trends and Impact Survey	University of Maryland Social Data Science Center Global COVID-19 Trends and Impact Survey in partnership with Facebook	VNM	NA	Survey	18	75	2020-04	2021-09	128141	145543	1	1	1	1	1	1	1	0	0	0	0	0	1	1	0	0	0	0	0	Viet Nam Global COVID-19 Trends and Impact Survey	http://ghdx.healthdata.org/record/viet-nam-global-covid-19-trends-and-impact-survey	Facebook Data for Good	https://covid-survey.dataforgood.fb.com/#3/35/-75	Facebook Data for Good COVID-19 Surveys, Global COVID-19 Trends and Impact Survey	Viet Nam	Survey	20-Apr	A representative sample of Facebook users from over 200 countries are invited, on a daily basis, to report on topics including; symptoms, social distancing behavior, vaccine acceptance, mental health issues, and financial constraints. Facebook provides weights to reduce nonresponse and coverage bias. Data is released at both country and region-level via a daily updated public API and dashboards. …	Facebook, University of Maryland. Viet Nam Global COVID-19 Trends and Impact Survey. Menlo Park, United States of America: Facebook Data for Good, 2020.	gender	male/female	Other
481754	Venezuela Global COVID-19 Trends and Impact Survey	University of Maryland Social Data Science Center Global COVID-19 Trends and Impact Survey in partnership with Facebook	VEN	NA	Survey	18	75	2020-04	2021-09	83781	85478	1	1	1	1	1	1	1	0	0	0	0	0	1	1	0	0	0	0	0	Venezuela Global COVID-19 Trends and Impact Survey	http://ghdx.healthdata.org/record/venezuela-global-covid-19-trends-and-impact-survey	Facebook Data for Good	https://covid-survey.dataforgood.fb.com/#3/35/-75	Facebook Data for Good COVID-19 Surveys, Global COVID-19 Trends and Impact Survey	Venezuela (Bolivarian Republic of)	Survey	20-Apr	A representative sample of Facebook users from over 200 countries are invited, on a daily basis, to report on topics including; symptoms, social distancing behavior, vaccine acceptance, mental health issues, and financial constraints. Facebook provides weights to reduce nonresponse and coverage bias. Data is released at both country and region-level via a daily updated public API and dashboards. …	Facebook, University of Maryland. Venezuela Global COVID-19 Trends and Impact Survey. Menlo Park, United States of America: Facebook Data for Good, 2020.	gender	male/female	Other
481756	Yemen Global COVID-19 Trends and Impact Survey	University of Maryland Social Data Science Center Global COVID-19 Trends and Impact Survey in partnership with Facebook	YEM	NA	Survey	18	75	2020-04	2021-09	4127	25918	1	1	1	1	1	1	1	0	0	0	0	0	1	1	0	0	0	0	0	Yemen Global COVID-19 Trends and Impact Survey	http://ghdx.healthdata.org/record/yemen-global-covid-19-trends-and-impact-survey	Facebook Data for Good	https://covid-survey.dataforgood.fb.com/#3/35/-75	Facebook Data for Good COVID-19 Surveys, Global COVID-19 Trends and Impact Survey	Yemen	Survey	20-Apr	A representative sample of Facebook users from over 200 countries are invited, on a daily basis, to report on topics including; symptoms, social distancing behavior, vaccine acceptance, mental health issues, and financial constraints. Facebook provides weights to reduce nonresponse and coverage bias. Data is released at both country and region-level via a daily updated public API and dashboards. …	Facebook, University of Maryland. Yemen Global COVID-19 Trends and Impact Survey. Menlo Park, United States of America: Facebook Data for Good, 2020.	gender	male/female	Other
481757	South Africa Global COVID-19 Trends and Impact Survey	University of Maryland Social Data Science Center Global COVID-19 Trends and Impact Survey in partnership with Facebook	ZAF	NA	Survey	18	75	2020-04	2021-09	110750	93887	1	1	1	1	1	1	1	0	0	0	0	0	1	1	0	0	0	0	0	South Africa Global COVID-19 Trends and Impact Survey	http://ghdx.healthdata.org/record/south-africa-global-covid-19-trends-and-impact-survey	Facebook Data for Good	https://covid-survey.dataforgood.fb.com/#3/35/-75	Facebook Data for Good COVID-19 Surveys, Global COVID-19 Trends and Impact Survey	South Africa	Survey	20-Apr	A representative sample of Facebook users from over 200 countries are invited, on a daily basis, to report on topics including; symptoms, social distancing behavior, vaccine acceptance, mental health issues, and financial constraints. Facebook provides weights to reduce nonresponse and coverage bias. Data is released at both country and region-level via a daily updated public API and dashboards. …	Facebook, University of Maryland. South Africa Global COVID-19 Trends and Impact Survey. Menlo Park, United States of America: Facebook Data for Good, 2020.	gender	male/female	Other
486794	Premise Education COVID-19 Health Services Disruption Survey 2021	COVID-19 Health Services Disruption Survey 2021		NA	Survey	1	90	2021-05	2021-06	7807	14347	0	0	0	0	0	0	0	0	0	1	1	0	0	0	0	0	0	0	0	Premise Education COVID-19 Health Services Disruption Survey 2021	http://ghdx.healthdata.org/record/ihme-data/premise-education-covid-19-health-services-disruption-survey-2021	Institute for Health Metrics and Evaluation (IHME)		COVID-19 Health Services Disruption Survey	Afghanistan, Bangladesh, Benin, Brazil, Burkina Faso, Cambodia, Colombia, Costa Rica, C�te d'Ivoire, Democratic Republic of the Congo, Dominican Republic, Ecuador, Egypt, El Salvador, Ethiopia, Ghana, Guatemala, Honduras, India, Indonesia, Iraq, Jamaica, Jordan, Kenya, Liberia, Mali, Mexico, M?�xico, Morocco, Mozambique, Niger, Nigeria, Panama, Peru, Philippines, Rwanda, Senegal, Sierra Leone, So…	Survey	05/2021 to 06/2021	The Premise Education COVID-19 Health Services Disruption Survey 2021 is a follow-up series to the COVID-19 Health Services Disruption Survey 2020 series conducted in July 2020. These surveys were developed to assess the level of disruption to a range of health services resulting from the COVID-19 pandemic and subsequent government mandates and changes in behavior to mitigate the spread of the di…	Institute for Health Metrics and Evaluation (IHME), Bill and Melinda Gates Foundation (BMGF),��Premise Data Corporation. Premise Education COVID-19 Health Services Disruption Survey 2021. Seattle, United States of America: Institute for Health Metrics and Evaluation (IHME), 2021.	gender	male/female	NA
486795	Premise General Population COVID-19 Health Services Disruption Survey 2021	COVID-19 Health Services Disruption Survey 2021		NA	Survey	16	46	2021-05	2021-06	5592	11754	0	0	0	1	0	1	1	0	0	0	0	0	1	1	0	0	0	0	0	Premise General Population COVID-19 Health Services Disruption Survey 2021	http://ghdx.healthdata.org/record/ihme-data/premise-general-population-covid-19-health-services-disruption-survey-2021	Institute for Health Metrics and Evaluation (IHME)		COVID-19 Health Services Disruption Survey	Afghanistan, Bangladesh, Benin, Brazil, Burkina Faso, Cambodia, Colombia, Costa Rica, C�te d'Ivoire, Democratic Republic of the Congo, Dominican Republic, Ecuador, Egypt, El Salvador, Ethiopia, Ghana, Guatemala, Honduras, India, Indonesia, Iraq, Jamaica, Jordan, Kenya, Liberia, Mali, Mexico, M?�xico, Morocco, Mozambique, Niger, Nigeria, Panama, Peru, Philippines, Rwanda, Senegal, Sierra Leone, So…	Survey	05/2021 to 06/2021	The Premise General Population COVID-19 Health Services Disruption Survey 2021 is a follow-up series to the COVID-19 Health Services Disruption Survey 2020 series conducted in July 2020. These surveys were developed to assess the level of disruption to a range of health services resulting from the COVID-19 pandemic and subsequent government mandates and changes in behavior to mitigate the spread …	Institute for Health Metrics and Evaluation (IHME), Bill and Melinda Gates Foundation (BMGF), Premise Data Corporation. Premise General Population COVID-19 Health Services Disruption Survey 2020. Seattle, United States of America: Institute for Health Metrics and Evaluation (IHME), 2020.	gender	male/female	NA
486796	Premise Infant and Maternal Health COVID-19 Health Services Disruption Survey 2021	COVID-19 Health Services Disruption Survey 2021		NA	Survey	16	46	2021-05	2021-06	2233	177	0	0	0	0	0	0	0	0	0	0	0	0	0	0	0	0	0	0	0	Premise Infant and Maternal Health COVID-19 Health Services Disruption Survey 2021	http://ghdx.healthdata.org/record/ihme-data/premise-infant-health-covid-19-health-services-disruption-survey-2021	Institute for Health Metrics and Evaluation (IHME)		COVID-19 Health Services Disruption Survey	Afghanistan, Bangladesh, Benin, Brazil, Burkina Faso, Cambodia, Colombia, Costa Rica, C�te d'Ivoire, Democratic Republic of the Congo, Dominican Republic, Ecuador, Egypt, El Salvador, Ethiopia, Ghana, Guatemala, Honduras, India, Indonesia, Iraq, Jamaica, Jordan, Kenya, Liberia, Mali, Mexico, M?�xico, Morocco, Mozambique, Niger, Nigeria, Panama, Peru, Philippines, Rwanda, Senegal, Sierra Leone, So…	Survey	05/2021 to 06/2021	The Premise Infant and Maternal Health COVID-19 Health Services Disruption Survey 2021 is a follow-up series to the COVID-19 Health Services Disruption Survey 2020 series conducted in July 2020. These surveys were developed to assess the level of disruption to a range of health services resulting from the COVID-19 pandemic and subsequent government mandates and changes in behavior to mitigate the…	Institute for Health Metrics and Evaluation (IHME), Bill and Melinda Gates Foundation (BMGF), Premise Data Corporation. Premise Infant and Maternal Health COVID-19 Health Services Disruption Survey 2020. Seattle, United States of America: Institute for Health Metrics and Evaluation (IHME), 2020.	gender	male/female	NA
486798	Premise Women's Health COVID-19 Health Services Disruption Survey 2021	COVID-19 Health Services Disruption Survey 2021		NA	Survey	16	46	2021-05	2021-06	4163	756	0	0	0	0	0	0	0	0	1	0	0	0	0	0	0	0	0	1	1	Premise Women's Health COVID-19 Health Services Disruption Survey 2021	http://ghdx.healthdata.org/record/ihme-data/premise-womens-health-covid-19-health-services-disruption-survey-2021	Institute for Health Metrics and Evaluation (IHME)		COVID-19 Health Services Disruption Survey	Afghanistan, Bangladesh, Benin, Brazil, Burkina Faso, Cambodia, Colombia, Costa Rica, C�te d'Ivoire, Democratic Republic of the Congo, Dominican Republic, Ecuador, Egypt, El Salvador, Ethiopia, Ghana, Guatemala, Honduras, India, Indonesia, Iraq, Jamaica, Jordan, Kenya, Liberia, Mali, Mexico, M?�xico, Morocco, Mozambique, Niger, Nigeria, Panama, Peru, Philippines, Rwanda, Senegal, Sierra Leone, So…	Survey	05/2021 to 06/2021	The Premise Child Health COVID-19 Health Services Disruption Survey 2021 is a follow-up series to the COVID-19 Health Services Disruption Survey 2020 series conducted in July 2020. These surveys were developed to assess the level of disruption to a range of health services resulting from the COVID-19 pandemic and subsequent government mandates and changes in behavior to mitigate the spread of the…	Institute for Health Metrics and Evaluation (IHME), Bill and Melinda Gates Foundation (BMGF), Premise Data Corporation. Premise Women's Health COVID-19 Health Services Disruption Survey 2021. Seattle, United States of America: Institute for Health Metrics and Evaluation (IHME), 2021.	gender	male/female	NA
480834	Zambia COVID-19 Household Monitoring Phone Survey (HMPS) 2020 Round 1	COVID-19 High Frequency Phone Survey	ZMB	NA	Survey	14	78	2020-06	2020-06	702	900	0	0	0	0	0	0	0	0	0	0	0	0	1	0	0	0	0	0	0	Zambia COVID-19 Household Monitoring Phone Survey (HMPS) 2020 Round 1	http://ghdx.healthdata.org/record/zambia-covid-19-household-monitoring-phone-survey-hmps-2020-round-1	World Bank	https://microdata.worldbank.org/index.php/catalog/3947/	COVID-19 High Frequency Phone Survey	Zambia	Survey	Jun-20	The COVID-19 High Frequency Phone Survey (HFPS) collects data on the economic and social impacts of the COVID-19 pandemic with longitudinal telephone household interviews in Sao Tome and Principe, Cambodia, Armenia, Nigeria, Ethiopia, Uganda, Tanzania, Burkina Faso, Chad, Djibouti, India, Kenya, Mali, Vietnam, and Malawi.	World Bank. Zambia COVID-19 Household Monitoring Phone Survey (HMPS) 2020 Round 1. Washington DC, United States of America: World Bank.	gender	male/female	NA
480827	Sao Tome and Principe COVID-19 Household Monitoring Survey (CHMS) 2020 Round 1	COVID-19 High Frequency Phone Survey	STP	NA	Survey	NA	NA	2020-07	2020-08	313	712	0	0	0	0	0	0	0	0	0	0	0	0	1	0	0	0	0	0	0	Sao Tome and Principe COVID-19 Household Monitoring Survey (CHMS) 2020 Round 1	http://ghdx.healthdata.org/record/s%C3%A3o-tom%C3%A9-and-pr%C3%ADncipe-covid-19-household-monitoring-survey-chms-2020-round-1	World Bank	https://microdata.worldbank.org/index.php/catalog/3939/	COVID-19 High Frequency Phone Survey	Sao Tome and Principe COVID-19	Survey	07/2020 to 08/2020	The COVID-19 High Frequency Phone Survey (HFPS) collects data on the economic and social impacts of the COVID-19 pandemic with longitudinal telephone household interviews in Sao Tome and Principe, Cambodia, Armenia, Nigeria, Ethiopia, Uganda, Tanzania, Burkina Faso, Chad, Djibouti, India, Kenya, Mali, Vietnam, and Malawi.	National Institute of Statistics (Sao Tome and Principe), United Nations (UN), World Bank. Sao Tome and Principe COVID-19 Household Monitoring Survey (CHMS) 2020 Round 1. Washington DC, United States of America: World Bank.	gender	male/female	NA
488950	Myanmar COVID-19 High Frequency Phone Survey (HFPS) 2020 Round 1	COVID-19 High Frequency Phone Survey	MMR	NA	Survey	17	82	2020-06	2020-06	3889	4828	0	0	0	0	0	0	0	0	0	0	0	0	1	0	0	0	0	0	0	Myanmar COVID-19 High Frequency Phone Survey (HFPS) 2020 Round 1	http://ghdx.healthdata.org/record/myanmar-covid-19-high-frequency-phone-survey-hfps-2020-round-1	World Bank	https://microdata.worldbank.org/index.php/catalog/4035/	COVID-19 High Frequency Phone Survey	Myanmar	Survey	05/2020 to 06/2020	The COVID-19 High Frequency Phone Survey (HFPS) collects data on the economic and social impacts of the COVID-19 pandemic with longitudinal telephone household interviews in Sao Tome and Principe, Cambodia, Armenia, Nigeria, Ethiopia, Uganda, Tanzania, Burkina Faso, Chad, Djibouti, India, Kenya, Mali, Vietnam, and Malawi.	Central Statistical Office (Myanmar), World Bank. Myanmar COVID-19 High Frequency Phone Survey (HFPS) 2020 Round 1. Washington DC, United States of America: World Bank.	gender	male/female	NA
480517	Cambodia COVID-19 High Frequency Survey of Households 2020,Round 1	COVID-19 High Frequency Phone Survey	KHM	NA	Survey	16	72	2020-06	2020-06	1494	388	0	0	0	0	0	0	0	0	0	0	0	0	1	0	0	0	0	0	0	Cambodia COVID-19 High Frequency Survey of Households 2020, IDPoor, Round 1	http://ghdx.healthdata.org/record/cambodia-covid-19-high-frequency-survey-households-2020-idpoor-round-1	World Bank	https://microdata.worldbank.org/index.php/catalog/3859/	COVID-19 High Frequency Phone Survey	Cambodia	Survey	Jun-20	The COVID-19 High Frequency Phone Survey (HFPS) collects data on the economic and social impacts of the COVID-19 pandemic with longitudinal telephone household interviews in Sao Tome and Principe, Cambodia, Armenia, Nigeria, Ethiopia, Uganda, Tanzania, Burkina Faso, Chad, Djibouti, India, Kenya, Mali, Vietnam, and Malawi.	National Institute of Statistics (Cambodia), World Bank. Cambodia COVID-19 High Frequency Survey of Households 2020, IDPoor, Round 1. Washington DC, United States of America: World Bank.	gender	male/female	NA
480841	Iraq COVID-19 High Frequency Phone Survey (HFPS) 2020 Round 1	COVID-19 High Frequency Phone Survey	IRQ	NA	Survey	30	65	2020-08	2020-08	673	948	0	0	0	0	0	0	0	0	0	0	0	0	1	0	0	0	0	0	0	Iraq COVID-19 High Frequency Phone Survey (HFPS) 2020 Round 1	http://ghdx.healthdata.org/record/iraq-covid-19-high-frequency-phone-survey-hfps-2020-round-1	World Bank	https://microdata.worldbank.org/index.php/catalog/4023/	COVID-19 High Frequency Phone Survey	Iraq	Survey	Aug-20	The COVID-19 High Frequency Phone Survey (HFPS) collects data on the economic and social impacts of the COVID-19 pandemic with longitudinal telephone household interviews in Sao Tome and Principe, Cambodia, Armenia, Nigeria, Ethiopia, Uganda, Tanzania, Burkina Faso, Chad, Djibouti, India, Kenya, Mali, Vietnam, and Malawi.	Development Economics Data Group (DECDG), World Bank, World Bank, World Food Programme (WFP). Iraq COVID-19 High Frequency Phone Survey (HFPS) 2020 Round 1. Washington DC, United States of America: World Bank.	gender	male/female	NA
463553	Rural India COVID-19 Related Shocks Survey 2020 Round 1 (COVIDRS-R1)	COVID-19 High Frequency Phone Survey	IND	NA	Survey	18	91	2020-05	2020-05	539	4011	0	0	0	0	0	0	0	0	0	0	0	0	1	0	0	0	0	0	0	Rural India COVID-19 Related Shocks Survey 2020 Round 1 (COVIDRS-R1)	http://ghdx.healthdata.org/record/rural-india-covid-19-related-shocks-survey-2020-round-1-covidrs-r1	World Bank	https://microdata.worldbank.org/index.php/catalog/3769/study-description	COVID-19 High Frequency Phone Survey	India, Andhra Pradesh, Bihar, Jharkhand, Madhya Pradesh, Rajasthan, Uttar Pradesh	Survey	May-20	The COVID-19 High Frequency Phone Survey (HFPS) collects data on the economic and social impacts of the COVID-19 pandemic with longitudinal telephone household interviews in Sao Tome and Principe, Cambodia, Armenia, Nigeria, Ethiopia, Uganda, Tanzania, Burkina Faso, Chad, Djibouti, India, Kenya, Mali, Vietnam, and Malawi.	Development Economics Data Group (DECDG), World Bank, World Bank. Rural India COVID-19 Related Shocks Survey 2020 Round 1 (COVIDRS-R1). Washington DC, United States of America: World Bank.	gender	male/female	NA
467741	Georgia COVID-19 High Frequency Survey 2020 Wave 1	COVID-19 High Frequency Phone Survey	GEO	NA	Survey	18	87	2020-12	2020-12	1094	892	0	0	0	0	0	0	0	0	0	0	0	0	1	0	0	0	0	0	0	Georgia COVID-19 High Frequency Survey 2020 Wave 1	http://ghdx.healthdata.org/record/georgia-covid-19-high-frequency-survey-2020-wave-1	World Bank	https://microdata.worldbank.org/index.php/catalog/3837/	COVID-19 High Frequency Phone Survey	Georgia	Survey	Dec-20	The COVID-19 High Frequency Phone Survey (HFPS) collects data on the economic and social impacts of the COVID-19 pandemic with longitudinal telephone household interviews in Sao Tome and Principe, Cambodia, Armenia, Nigeria, Ethiopia, Uganda, Tanzania, Burkina Faso, Chad, Djibouti, India, Kenya, Mali, Vietnam, and Malawi.	Caucasus Research Resource Centers (CRRC) (Georgia), World Bank. Georgia COVID-19 High Frequency Survey 2020 Wave 1. Washington DC, United States of America: World Bank.	gender	male/female	NA
